# Supplementary material for: Imaging genetic association analysis of triple-negative breast cancer based on the integration of prior sample information
Source: Front Genet. 2023 Feb 22;14:1090847. doi: 10.3389/fgene.2023.1090847 (PMC9992804; doi:10.3389/fgene.2023.1090847)
Supplement: Supplementary file 1 [file Table4.XLS]

gene	conMean	treatMean	logFC	pValue	fdr
NKX3-2	0.0973769271057692	0.672657505914286	2.7882202412985	4.56169480758181e-15	2.44749887277561e-14
PTPRT	1.80548866652885	0.399017992257143	-2.1778636580997	5.67132690308757e-20	6.45215015288257e-19
GTSF1	0.157081302317308	0.707299110828571	2.17080898349079	3.53778779607238e-12	1.33502893315523e-11
TDO2	0.0972503210480769	1.0595809148	3.44564694015652	6.38714006231093e-26	3.79241364863552e-24
FAM72D	0.0586602569326923	0.666036864328571	3.5051467356739	4.27018289242704e-25	1.73389622243515e-23
AC006441.4	0.195683249730769	0.0423883680571429	-2.20677993902109	9.08014769052087e-20	9.94843164014315e-19
PGAM1P5	0.365005278211538	0.0680850542857143	-2.42250728204088	3.97833793489732e-19	3.82525149116247e-18
FGF10	2.59083767479808	0.4118785835	-2.65312761108786	8.88630151898622e-27	8.37682023189768e-25
GDPD2	0.07773665275	0.3234302224	2.05678760199876	6.61268392245638e-05	0.000116280684804686
TYRP1	0.0387025434711538	0.313537247057143	3.01813655372626	4.59682058111257e-06	9.19746738211952e-06
MIR6500	0.3298477855	0.0465438140142857	-2.82513907735084	1.03882190455599e-07	2.44599872090478e-07
AC073050.1	0.147726517076923	0.0300447378142857	-2.29774457739339	1.80948791207328e-11	6.30840760412147e-11
RN7SL28P	0.0415458297692308	0.227143791171429	2.45083029430214	0.000459911408156078	0.000733599895770126
PGM5-AS1	0.483186767403846	0.0356899468	-3.7589912894311	6.3120394047757e-27	6.80398220681607e-25
AL136296.1	0.831246002028846	0.207505718857143	-2.00212439903425	1.52483212327132e-12	6.00195097088521e-12
PAX5	0.131594729471154	0.587963657885714	2.1596252760987	1.32918101477584e-06	2.81077659875927e-06
AGR3	3.82598467646154	0.7384723744	-2.37321523836128	8.76504962337723e-17	5.92170497039747e-16
PHGR1	0.566333085259615	0.0782484281857143	-2.8555171374065	1.65781429924769e-17	1.24481722719577e-16
SCN3B	0.718500139471154	0.152840751971429	-2.23295917589313	3.78374080791745e-25	1.57388222727914e-23
LINC01351	0.0578251181634615	0.311195315957143	2.42805213129148	0.00190087362776266	0.00280912334096636
TP63	3.44808841329808	0.843341230157143	-2.03160837413019	5.19789274025535e-19	4.90010437920206e-18
HAPLN1	0.038876415625	1.03638721568571	4.73652410448132	6.32940484072064e-22	1.04567858117693e-20
AL031777.2	0.0671246398365385	0.315104613928571	2.23091653189684	3.91630161093539e-16	2.39116225866561e-15
LINC01833	0.114367413182692	1.09798542372857	3.2631109547251	9.39669852401348e-11	3.03966948082675e-10
INSM1	0.0966811973942308	0.437020017157143	2.17639211601827	0.000379354782641098	0.00061163929607128
SEL1L2	0.223685759067308	0.0185693864714286	-3.59047535544066	2.40954435602239e-20	2.90328958546698e-19
AC023403.1	0.0930728259134615	0.559777628385714	2.5884219138	1.84204731949802e-07	4.2287397064362e-07
MMP1	0.17075048425	3.71185580277143	4.44217909097399	6.45743734446679e-27	6.8683132250572e-25
RNVU1-8	0.0511662432692308	0.277574513971429	2.43961089351214	5.31294210614691e-10	1.58275501732011e-09
AL589182.1	0.00556139625	0.398223436014286	6.16198718502136	1.0327545588324e-21	1.61728691108881e-20
MAST1	0.119095534144231	0.611860297157143	2.36108297164929	6.29673766359425e-13	2.58398887849737e-12
CSAG3	0.00793897344230769	0.444462291028571	5.80696474304891	2.57743066387133e-11	8.85342645014848e-11
AC092954.1	0.240325003701923	0.0194526058857143	-3.62695141821789	1.19169777097471e-16	7.9067157103754e-16
GCNT3	0.0475674061057692	0.3323782019	2.80478050899293	0.000153218799968526	0.000258479438110985
MAGEA3	0.0129799370673077	1.19750869587143	6.52760893359317	2.78992591929655e-07	6.30658635020223e-07
AC004233.1	0.0808334881346154	0.340254221414286	2.07358805141534	6.25882923263947e-12	2.30397759715448e-11
UHRF1	0.520614354240385	2.76415210775714	2.40855001256789	7.52776284405141e-27	7.38581074470644e-25
GMPSP1	0.117984117634615	0.491987507971429	2.06002901955764	1.65883872912893e-20	2.05436194594545e-19
LEP	5.25820418521154	0.565902701971429	-3.21594423452764	1.4440943169113e-24	4.88317939332543e-23
KLHDC7B-DT	0.155828001990385	1.23858231931429	2.99066334561779	2.04937853361203e-21	3.0259804171355e-20
GLYAT	2.43791410956731	0.0907497262285714	-4.74761019804325	1.2690240318566e-25	6.32879661364501e-24
IL6-AS1	0.360097166298077	0.0866111064714286	-2.05576230241886	1.48585597245848e-14	7.42402948783142e-14
RN7SL751P	0.0584935357596154	0.2453388169	2.06842640815579	9.60496674350015e-05	0.000165567723614383
CCL20	0.238243391009615	1.19329173641429	2.32443869806031	5.33884743204582e-19	5.0277291750822e-18
KISS1	0.0984959272788462	0.5466598836	2.47250753114161	1.62144586197259e-12	6.36555865263713e-12
IGSF23	0.0464772543846154	0.490807405528571	3.4005602671685	2.06928677435973e-09	5.78928252817262e-09
NXNL2	0.869586050567308	0.173825400471429	-2.32268988429316	6.43171755719595e-16	3.80802036058808e-15
AL160412.1	0.200257318903846	0.0195981220714286	-3.35306764614162	1.18279414746506e-20	1.49799819371787e-19
RPL23AP11	0.0318478895865385	0.207672503014286	2.70504052805754	0.00106418543650602	0.00162346192312824
AL031668.2	0.296056865028846	1.66390600747143	2.49062772648032	7.43495824858436e-06	1.45069643317368e-05
RNF186	0.741583958115385	0.156411177585714	-2.24526642063502	5.47227978969599e-14	2.54533013902307e-13
AC112721.1	0.0358673668461538	0.361891637342857	3.33481402923302	3.81121360331053e-19	3.68223282139785e-18
GRIK1	0.687813547211538	0.137293681714286	-2.3247522976748	2.82393283637417e-16	1.76448667917417e-15
AL031731.1	0.295008729	0.0631092564285714	-2.22483411258936	3.62076260178055e-15	1.96602420197879e-14
CCDC141	0.218282315211538	0.0541877117142857	-2.01015762070562	2.07773581277942e-18	1.78628803532159e-17
UBE2SP1	0.18297822525	1.08551801651429	2.5686397903532	1.15138187874811e-21	1.79022752919451e-20
NLRP7	0.0466065165	0.297251702528571	2.67308148212492	1.81094302838844e-09	5.10423859055267e-09
AC010754.1	0.255846689326923	0.0449431735285714	-2.50910566005139	3.11540446302313e-24	9.37272746960576e-23
XIRP1	0.136421162375	0.590485855071429	2.11383504043114	1.53682406610758e-18	1.34707993703125e-17
LINC00504	1.24346460372115	0.162071023357143	-2.9396673607038	3.38711532834216e-24	1.00642123934102e-22
CYP4Z2P	1.62779524003846	0.345099318571429	-2.23783570460172	5.21691243382857e-20	5.96310704157733e-19
MOG	0.03275232675	0.320574176171429	3.29098890843552	0.0174728325777519	0.0227328398735657
NGF-AS1	0.438526150240385	0.0197288447	-4.47428449521475	1.30291548173441e-23	3.22548736868504e-22
MAFA-AS1	0.0247914196153846	0.261172499742857	3.39709020472496	3.97445311044167e-14	1.88623699642245e-13
ATP1A2	3.21528082057692	0.183360468928571	-4.13219020322832	1.26286315563878e-28	2.60532006706315e-25
AP001542.1	0.196363827307692	1.06636003995714	2.44109352736272	1.41617966387429e-20	1.76750398547301e-19
AC084212.1	0.368919193865385	0.0566427895857143	-2.70334062730824	2.19108636246665e-17	1.62109368978065e-16
KCNE1B	0.278494375875	0.0273228030571429	-3.34947079000368	4.34512333223485e-23	9.41822133996946e-22
ADCYAP1R1	1.58236690622115	0.382762238985714	-2.0475637444936	1.53865783841203e-24	5.13698015552061e-23
ALB	2.61068099389423	0.3414647397	-2.93461766576881	8.22858671347777e-17	5.57179626531207e-16
PAX1	0.034326318125	0.423376054357143	3.62455264874608	1.28046493762988e-10	4.08220373617335e-10
MIR23B	1.0875020465	0.2334536409	-2.2198101220043	4.93205899282393e-17	3.4444170270047e-16
AQP7	3.63649818679808	0.402667751657143	-3.17488801565792	1.32150541831377e-26	1.11114781207816e-24
MECOM-AS1	0.184763121875	0.0448388880285714	-2.04285442227262	1.62205428503597e-14	8.05930981887033e-14
CADM3-AS1	0.782385113913462	0.0957448279428571	-3.03061245999611	8.22477911066495e-27	7.94004980972546e-25
RPL31P14	0.167002456903846	0.0365330910571429	-2.19259359737078	8.33587589411295e-13	3.37109328301963e-12
CITED1	0.223806996125	0.0281367305714286	-2.99172852982545	1.41848514049004e-14	7.11403000356762e-14
RASA3-IT1	0.0465037801826923	0.194008007414286	2.06069629951962	0.000723408935346584	0.00112595855917257
SLC10A4	0.0601217321538462	0.304370799557143	2.33987147741293	9.35823208297975e-08	2.21367036814276e-07
BOLA2P3	0.0836273878846154	0.385356995128571	2.20414817351345	8.28333579270067e-12	3.00686840508817e-11
GABRD	0.106598723240385	0.5508694662	2.36952034019507	3.20512895176683e-20	3.78839635045815e-19
AL031291.1	0.336196346807692	0.0298955083	-3.49130340225969	1.15503590764056e-18	1.03126137373156e-17
HCN2	0.06319981925	0.311348060557143	2.30053595499031	7.745360412993e-20	8.60653407334717e-19
AL512378.1	0.404823831865385	0.0559152375571429	-2.85598083052823	4.13190508830368e-17	2.92901015961793e-16
PLCZ1	0.284614741403846	0.0483866376428571	-2.55632979125521	5.01849712117104e-16	3.01737453223385e-15
AC133644.1	0.153349780125	0.614894186214286	2.0035120682417	2.15026106114139e-13	9.26806085488914e-13
CAV3	0.204531168307692	0.0180421598142857	-3.50287675277308	3.01584054027894e-25	1.29971334797572e-23
TMEM270	0.0383428598173077	0.378027348028571	3.30146075851112	3.13946078369561e-16	1.9405080565306e-15
AL596087.2	0.0774544059519231	0.400244670442857	2.36946297891834	2.44534238707541e-08	6.14736878273569e-08
HOXC-AS3	0.0526128974711538	0.522692459657143	3.31247393842819	2.62943713419549e-15	1.45435825659897e-14
OPRD1	0.0682060926057692	0.421890778642857	2.62889703371235	5.96083330204632e-05	0.000105380974416849
SCO2	0.0610427507019231	0.291271908685714	2.2544746901499	5.78053149743405e-09	1.5495975926767e-08
AC093840.1	0.0408214483076923	0.2512432002	2.62168527694355	4.58981592216945e-16	2.77629580113511e-15
LINC00671	0.192793427980769	0.0183484982857143	-3.39332197614619	5.13201413768292e-25	2.01245278697589e-23
AL356311.1	0.523963729317308	0.0973084629571428	-2.42882975924218	1.5229700182609e-17	1.14942396543031e-16
AL359233.1	0.179326536807692	0.0420397122857143	-2.09276429372284	2.8974739658503e-14	1.39606091784144e-13
AC110774.1	0.423346368990385	0.0996282729571429	-2.08721139526577	1.50992409119785e-21	2.28836296433394e-20
GABRA3	0.0183124852884615	0.448424892471429	4.61396686003011	4.69661852203455e-09	1.27165257977773e-08
TUBB4A	0.0908243734134615	0.447275656642857	2.300012827771	0.00213624112350343	0.00313411459912233
GRIA4	1.20329611102885	0.114236859914286	-3.39689157524453	6.74989007138658e-21	8.96434350945405e-20
OFCC1	0.00745866034615385	0.242559091457143	5.02327591402233	7.03811850970539e-07	1.52788126737378e-06
AC022784.1	0.0412839292019231	0.550343446428571	3.73668003453592	2.53874241316872e-17	1.86045232559547e-16
VIPR1-AS1	0.365224201576923	0.0869212208428571	-2.07100202566223	9.02004928585812e-19	8.20681092859415e-18
U62317.3	0.0580527642884615	0.233169571085714	2.00594285695453	5.97555784087933e-12	2.2040886815875e-11
DCT	0.416179654384615	0.0750671271857143	-2.47095326100062	6.87726133139475e-22	1.12057718300993e-20
MELK	0.635970044230769	3.76191557118571	2.5644367530631	7.70275776879841e-28	2.82646280884746e-25
RANBP20P	0.0415818847403846	0.598094004471429	3.84634519915548	2.29567518869749e-06	4.74084537679641e-06
PLAC9P1	1.18951950343269	0.122793649242857	-3.27607107337621	7.61681485649151e-24	2.01331391582855e-22
AC002401.3	0.531914697490385	0.109330053142857	-2.28250487092834	2.43195351307466e-15	1.35103532579821e-14
TRBV26OR9-2	0.615018682346154	0.0516695603714286	-3.5732437218762	8.50134010299088e-22	1.35603990309021e-20
IL12RB2	0.528402829653846	2.15959934788571	2.03105358875777	6.41804544361095e-14	2.95889866462447e-13
OLIG1	0.0572810114230769	0.390689237514286	2.76989264160877	0.00594351834444705	0.00824886223809574
AC025614.2	0.218383700451923	0.0247887132285714	-3.13910989275402	1.30967692658672e-21	2.00522381919055e-20
ANKFN1	0.196003167432692	0.0353739844285714	-2.47011633412309	2.99781028768188e-16	1.86397733303924e-15
AC084866.1	0.506701003461538	0.0595297337285714	-3.08945233950949	1.25317076416864e-05	2.38509254387061e-05
C12orf56	0.0220594135961538	0.2196905806	3.31600666895443	8.49124456342139e-06	1.64606884528648e-05
CLSPN	0.233007820711538	1.670175159	2.84154912909023	6.59096206054554e-27	6.94883973734183e-25
INMT	2.70630595328846	0.619610605728571	-2.12689120436564	3.27241950881825e-27	4.34599006370017e-25
AC012076.1	0.337664051173077	0.0774918403142857	-2.12347228192858	8.87856722477357e-26	4.89386918772894e-24
CAMP	0.164666096519231	1.21848908815714	2.88747788050501	2.97114452269587e-15	1.63005074993871e-14
LINC02475	0.0264140281730769	0.209666846257143	2.98872251589246	0.0102871848600138	0.0138147122717884
AL591845.1	1.13220530335577	0.219093024785714	-2.36952012708539	1.39933666088323e-18	1.23213387012129e-17
TAC1	0.906734782451923	0.151025423442857	-2.58588919634984	3.1459396502345e-19	3.08158505755244e-18
CRHBP	1.43991757561538	0.180599897357143	-2.99511725267299	1.18481614416529e-25	5.98445229133854e-24
KRT222	0.223108724711538	0.0312847256142857	-2.83421657565595	1.53620092535789e-24	5.13591068758734e-23
AL020994.3	0.445965160461538	0.0459041503	-3.28023450678531	1.02976757409481e-16	6.88938295187616e-16
EPB42	0.430698364288462	0.0180704943571429	-4.5749699646321	4.64568062988205e-21	6.34865667885757e-20
ARHGAP36	1.50343369490385	0.204900021928571	-2.87526919908144	1.16493179784542e-11	4.15901241001162e-11
GLDN	1.47360902391346	0.277071986085714	-2.41102104442127	7.18417755590365e-24	1.90821281866091e-22
MIR3153	0.171532823836538	0.903724564471429	2.39739846648284	3.03155707323451e-19	2.98169267293008e-18
BTNL9	4.04785998241346	0.6765491287	-2.58089278058935	8.96760656455188e-29	2.60532006706315e-25
AP001189.1	0.861762470923077	0.208312980085714	-2.04853753435637	1.61013714219047e-20	1.99713501671695e-19
NCAN	0.0363030711346154	0.515953085942857	3.82907638538946	3.02760722165172e-06	6.17701768749483e-06
LINC02528	0.0358487237980769	0.335493464571429	3.22629099741212	4.67809804658295e-16	2.82827265703624e-15
TNXB	3.81690447892308	0.6234736029	-2.61400269787215	3.07854848328531e-28	2.60532006706315e-25
MNX1-AS1	0.24763782	1.11151371151429	2.16622217614653	6.01492374430579e-08	1.451382623626e-07
CENPE	0.464643066298077	2.1334609605	2.19900092707598	3.73997573721132e-27	4.73229289210064e-25
UNGP3	0.22618907575	0.0447311612	-2.33817713756308	3.98222518540565e-20	4.6378260177704e-19
HEPACAM	1.25605595558654	0.0656201467142857	-4.25861810608587	1.65169267676368e-26	1.31904945395499e-24
TNIP3	0.0781416506826923	0.485958565314286	2.63666967259142	2.49944379610268e-15	1.38644963658707e-14
SCTR-AS1	0.180777343798077	0.0337966764571429	-2.41926059616379	8.920295498866e-18	6.93935479617285e-17
SIM2	0.0456168999423077	0.936421492585714	4.35951773566689	7.15345375385489e-15	3.73165627897491e-14
AC073850.1	2.03601433681731	0.2664467762	-2.93382843752252	7.98190057677635e-24	2.09692815371093e-22
TNFRSF9	0.117448543298077	0.899871145071429	2.93768961304774	6.14488139081431e-24	1.67103286216434e-22
TYMSOS	0.103925399038462	0.471283362757143	2.18104646480425	9.41030959494582e-22	1.48273141598201e-20
AC090844.2	0.789099027067308	0.178616576885714	-2.143340381932	2.8039147274489e-21	4.01005794100423e-20
FGF16	0.537090454086538	0.106120437142857	-2.33946255655422	1.08468242168964e-11	3.88173232880387e-11
CES1	4.90694123068269	1.18804846367143	-2.04623030395494	3.11190055199099e-26	2.13116425836921e-24
LINC01705	0.0113479764711538	0.332183182857143	4.87147206754614	9.42722585031072e-25	3.39747608680314e-23
MIR4530	0.567073297153846	0.0928064195571429	-2.61123871574444	7.96654987930903e-11	2.59837077338983e-10
AC006960.1	0.320779806875	0.0753762408428571	-2.08940157488485	1.27731924595144e-13	5.68491020814307e-13
GLRA3	1.16382111735577	0.143043419171429	-3.02434429697532	2.53609952718649e-15	1.40564354241432e-14
LINC01087	0.690868910346154	0.0824866423285714	-3.06617957376284	2.96201834570621e-17	2.15108752247994e-16
PCLAF	0.274193488663462	1.70356134367143	2.63528768186436	6.28623695355947e-28	2.60532006706315e-25
ACTL8	0.0191849553269231	1.5824572029	6.36604726712252	1.82624670602531e-23	4.34646716034024e-22
MIOX	0.0364954890673077	0.204519177557143	2.48644607011947	1.93331025694345e-16	1.23960821436134e-15
GUCY1B2	0.0607161751923077	0.271105814814286	2.1587032408197	3.24959748791417e-08	8.06877640889173e-08
MCM10	0.398414959403846	2.65103623814286	2.73421266832131	1.12054118651545e-26	9.86650880639502e-25
AC107918.4	0.0452314895384615	0.199624589271429	2.14189002738595	5.66028295142973e-10	1.68122923003173e-09
ABCA9	2.61878285447115	0.365246632728571	-2.84195356079922	1.60800380488902e-28	2.60532006706315e-25
MLXIPL	2.34945848948077	0.361907677814286	-2.69863465855678	8.68763179317769e-25	3.18362771379646e-23
AC044810.2	0.371819231605769	0.0891069855714286	-2.06099095085614	3.04593327258137e-12	1.15778216328765e-11
BMP3	0.536737104605769	0.0946699228142857	-2.5032375739986	1.60287672218099e-20	1.98915594464567e-19
H4C5	0.176966183980769	0.925682047057143	2.38704303647737	3.80444879717241e-20	4.44867498363092e-19
KIF1A	0.0761757022596154	1.44146332958571	4.24205943022629	1.5328436225088e-13	6.74967851215727e-13
MMP12	0.567605127644231	2.67626512531429	2.23726151661997	1.62064382348534e-17	1.21745836447237e-16
H4C3	0.110747456711538	0.513752580728571	2.21380016786985	2.87973068227952e-17	2.09449216764403e-16
GTF2IP7	0.738235656798077	0.171224391857143	-2.10819318523865	2.87616655513985e-14	1.38746320795608e-13
SPX	1.67055748998077	0.325101617157143	-2.3613669943542	1.92553993286003e-16	1.23500369594454e-15
AC073370.1	0.0583421771826923	0.2391569639	2.03534667101106	6.79679586616267e-15	3.55873184558524e-14
CLEC5A	0.219298813663462	1.33472552827143	2.60557318530698	1.31796111975705e-23	3.25621547374452e-22
MUC6	1.35785700902885	0.304676242442857	-2.15598264927198	9.85885963696199e-17	6.61526696063191e-16
FOXD3	0.0334899150769231	0.445885996742857	3.7348762690506	6.84053404626292e-11	2.24450938307491e-10
EIPR1-IT1	0.112600457701923	0.507036031085714	2.17087558018341	4.51698939492951e-15	2.42527118774437e-14
ADH1B	5.87365635192308	1.04385500314286	-2.49233753282436	1.19680192275744e-26	1.02779139862637e-24
LINC01971	0.0365002146538462	0.308397021471429	3.07881197816556	7.12587352715363e-15	3.71807570752592e-14
FABP9	0.197415859355769	0.0343339747	-2.52352910619102	9.10797609114306e-12	3.28636339355894e-11
AC011444.3	0.577796915259615	0.115293781428571	-2.32524780085541	5.66391315552824e-19	5.30589027406812e-18
MAGEA4	0.00923647154807692	0.744938035857143	6.33363478791808	9.19938231646632e-07	1.97459373268343e-06
AL133387.1	0.268978598634615	0.0135555861428571	-4.31053198717377	6.91506793435053e-15	3.61357397838952e-14
LGR4-AS1	0.551057576740385	0.126277322457143	-2.12560748967046	1.14776643422057e-22	2.21931682735122e-21
MYRIP	1.52660549093269	0.321777764957143	-2.24619074207555	5.04949367726829e-25	1.98332890546038e-23
SPC24	0.546309515432692	2.84936797738571	2.38285149165961	1.78968081874844e-27	3.36119227755054e-25
RNU6-813P	0.482804711182692	0.0615161828571429	-2.97240186343486	2.38631742982748e-12	9.18825859013182e-12
TFR2	0.124492569471154	0.886143212485714	2.83148024084975	1.30446156592412e-21	1.99872142330934e-20
ESPL1	0.435506317903846	2.02931195647143	2.22022510747607	3.43358393973885e-26	2.30548856825258e-24
AL121956.1	0.00753681020192308	0.244227002057143	5.01812484315729	5.14573584274957e-12	1.9117959534469e-11
SYNGR3	0.153322660855769	0.616073491142857	2.0065315187737	1.12394281698972e-18	1.0048707758395e-17
LINC02323	0.0473176523846154	0.193407689142857	2.03119474916457	2.00504128851618e-07	4.59020785650971e-07
MIR4801	0.504742392201923	0.0437016714285714	-3.52978689681906	4.28899122130949e-09	1.16548463687359e-08
ATP5MC1P4	0.153591193528846	0.792084706071429	2.36655922282963	1.58013786175899e-22	2.94901816156542e-21
MYOM1	2.304944972875	0.481912181942857	-2.25789013327657	1.6180794905808e-27	3.24128289954844e-25
SPC25	0.688100375346154	2.80403953384286	2.02681575407686	4.32662591613603e-28	2.60532006706315e-25
PRAME	0.217048404721154	2.86508786368571	3.7224906586948	4.08052181657458e-16	2.4851173911026e-15
FOXI3	0.172823578144231	0.726140109842857	2.0709478889516	0.00166025557564885	0.00247100634805567
LINC02185	0.782423391153846	0.106560915885714	-2.87627111395511	5.48798105224017e-28	2.60532006706315e-25
THSD7B	1.01069830142308	0.227559132328571	-2.15103901936056	3.18005859263739e-24	9.54504908930777e-23
AC009779.3	0.579945716721154	0.1399420596	-2.05108823959477	2.22006472329313e-21	3.24627038311734e-20
CYP2A7	0.256248675865385	0.0426570080285714	-2.58668986627292	4.46867717395358e-18	3.64995113515108e-17
FPGT-TNNI3K	0.193435414211538	0.0406646120142857	-2.25000619386446	5.59286857628115e-24	1.54940880247607e-22
AC104237.2	0.574821840990385	0.0991373088857143	-2.53561487759802	2.1859759708704e-14	1.06693381498036e-13
AC134043.3	1.44225171776923	0.237146192642857	-2.60447437029814	3.38711532834216e-24	1.00642123934102e-22
LINC01694	0.0420458529423077	0.211486937771429	2.33053314280863	1.76538824708107e-06	3.68691595858686e-06
IGFBP1	0.696249102576923	0.101272787071429	-2.78135700210836	4.72329796473401e-12	1.75810833812753e-11
HASPIN	0.340711816432692	1.54695218887143	2.18280472019351	7.27897087706656e-26	4.17594038049943e-24
VGF	0.0335624841826923	0.830959390671429	4.62985656531757	1.2516335721944e-23	3.11779977289212e-22
COL17A1	4.92386668959615	1.21517050925714	-2.01863293946104	5.57480120631933e-18	4.48784565966189e-17
H2AC17	0.0211609913846154	0.231129018771429	3.44921928092837	9.43895941919823e-17	6.35022968146339e-16
FBXO43	0.0928744965673077	0.497601149728571	2.4216354283246	6.74607189124711e-24	1.8066580330431e-22
MYOC	2.36737457148077	0.0400702823714286	-5.88461150411629	1.99290704475501e-28	2.60532006706315e-25
CCL25	0.0546013305961538	0.281757206457143	2.36744449628713	2.84293120041959e-10	8.73557205620428e-10
AL031429.2	1.19744307644231	0.170378717114286	-2.81314003790573	8.10172065480578e-26	4.55021404439769e-24
HMGCS2	4.07892014956731	0.575445870442857	-2.82543513254274	3.26714819244389e-18	2.7335784284708e-17
ALDH1L1-AS2	0.681475872932692	0.0294464870571429	-4.53249514351237	1.52807615897402e-24	5.12299786742224e-23
CTTNBP2	1.41817537213462	0.336685908171429	-2.07456070362881	9.44214124936821e-26	5.10045373825423e-24
AC010319.5	0.436475873932692	0.0180210168285714	-4.59814958949799	5.35716037940172e-25	2.09046731348992e-23
TMEM252	0.723252798567308	0.0684073423285714	-3.40227691400837	4.73746921716515e-26	2.98895761265658e-24
DEUP1	0.106993200317308	0.453758424857143	2.08440531693655	1.58618621802644e-13	6.97123923679625e-13
AL358394.1	0.121399090134615	0.497626262871429	2.03530501869778	5.29994592872443e-07	1.16537801101205e-06
AC138776.1	0.211283530201923	0.0252266844142857	-3.06615780384941	2.11226256152968e-23	4.94878825088211e-22
AC080038.2	0.147340657932692	0.668079754228571	2.18086474952888	2.66457472611937e-08	6.67546089280432e-08
LINC01028	0.614043790932692	0.0298202972571429	-4.36397500200319	1.53171082502901e-25	7.43823531556512e-24
AC105219.1	0.0535324808557692	0.4615761218	3.10808217445743	9.73834789602509e-14	4.39771570025646e-13
ANKDD1B	0.357789073432692	0.0873758446571429	-2.03380292729393	1.10801245382257e-21	1.72614409364789e-20
NTSR1	0.036030752375	0.222931489371429	2.62929973081582	9.43212177463871e-16	5.48715738670778e-15
AC024901.1	0.0470348268846154	0.194501105171429	2.0479770532414	1.69418447754895e-05	3.17889364384682e-05
LINC00460	0.0261596403269231	0.294394772685714	3.4923374446895	5.35439120858319e-15	2.84376614829701e-14
C5orf66-AS1	0.0207720001730769	0.7546679827	5.18313002052076	8.21726608515187e-20	9.07751112844121e-19
LHX2	0.0191433989230769	0.599535868685714	4.96892715981414	1.924180834206e-20	2.35506409840345e-19
PDZRN4	0.709721315884615	0.140955474128571	-2.33201312981275	1.25771425048789e-22	2.40391650322669e-21
FRMPD2B	0.160188853961538	0.0317568050142857	-2.3346360892706	3.96566135696027e-11	1.33454525687542e-10
ANKRD29	2.28133668490385	0.4595170378	-2.31168911928511	1.19719440725262e-26	1.02779139862637e-24
CPA1	0.749700951528846	0.0432247575428571	-4.11638545662157	4.32979950913763e-28	2.60532006706315e-25
SMPD5	0.0520578233173077	0.248972011157143	2.25779667203996	4.89058769468599e-15	2.61476750455654e-14
RPS6P12	0.312592490971154	0.0441394564857143	-2.82414235253405	2.05420790277745e-13	8.8843198213322e-13
IGF2BP3	0.0287654237980769	0.454011421514286	3.9803209611183	4.98853212576445e-16	3.00311383018096e-15
UBE2SP2	0.0684267267788461	0.472583595971429	2.78793771003326	3.17319808868276e-17	2.28923576397828e-16
ATP2A1-AS1	0.154554809913462	0.675599635328571	2.12804999627899	5.21129239671181e-17	3.6246830622731e-16
LINC02587	2.01472448520192	0.393828587442857	-2.35494281953557	4.77805070933235e-24	1.35922820060273e-22
CYP1A1	0.621282021692308	0.0695523782285714	-3.15907655569559	1.44361223021062e-08	3.7161652162993e-08
ANGPTL7	2.04319280188462	0.354011859342857	-2.52895575129242	6.37627976426143e-21	8.50571659119402e-20
RPRML	0.0313853029038462	0.211145280642857	2.75007496374033	0.0297195073124287	0.0374441803436323
COL9A1	0.0555479897211538	0.767839768071429	3.78899867578237	0.0160399979599834	0.0209879413729291
ALX4	1.67443663063462	0.415997987914286	-2.00902732250108	1.52420629102334e-19	1.59862991060868e-18
AC093575.1	0.416610769951923	0.0813302168142857	-2.3568367704535	1.14755761767174e-19	1.2380143306832e-18
AC063960.1	0.0421221127211538	0.302213061871429	2.84291631156743	2.74257203801089e-11	9.39785411970146e-11
CBSL	0.0448810578557692	0.206659705942857	2.2030785365823	0.00188466726333171	0.00278654395841848
LINC00968	1.15363775706731	0.181951520442857	-2.66456427605533	1.37762171914796e-22	2.59581193683628e-21
AC008115.2	0.0517567268173077	0.226382550642857	2.12894447399842	1.7465399113836e-09	4.92819889539136e-09
RAD17P1	0.251864723932692	0.0223395606285714	-3.49497635647681	1.81122903765708e-18	1.56894859845769e-17
LIPE	5.16498878622115	1.28536261028571	-2.00658980507401	6.52081676426376e-25	2.47235636245067e-23
CIDEC	5.99516882984615	0.981159729471429	-2.61124045539234	9.25873090878718e-25	3.34196511178685e-23
ABCC8	0.592001161471154	0.134791179785714	-2.13487391112297	8.84371993311039e-18	6.88647035154219e-17
RNA5SP323	0.0436441739423077	0.320522150957143	2.87656307690275	2.70416908683824e-15	1.49363089405831e-14
FUT7	0.125739623086538	0.598616338142857	2.25119231145282	2.82817960829472e-15	1.55816910426294e-14
TREH	0.238655607413462	0.0584914983285714	-2.02863138312113	2.70642171128727e-18	2.29396915006782e-17
KCNG3	0.0334273980288462	0.2082828579	2.63944114173584	1.30288206785682e-09	3.72221050001691e-09
RFX6	0.388516530817308	0.0233715249142857	-4.0551522111709	5.78078341899885e-18	4.64588672102622e-17
H3C12	0.0228511840288462	0.341674961528571	3.90228370346472	4.26897382077844e-24	1.23190387399606e-22
SLC19A3	3.39685035583654	0.588793002928571	-2.52836523144347	1.38419878680921e-21	2.11042644228215e-20
HNRNPA1P21	0.23848313425	1.38953599628571	2.54264406219669	1.51261273671564e-21	2.28836296433394e-20
AC108156.1	0.307696066913462	0.0554326107285714	-2.4726991412822	1.34221075408574e-18	1.18705158597178e-17
SLC17A7	0.979297717230769	0.1635356305	-2.58214252291119	2.31547876373349e-26	1.70212472546256e-24
AC138305.3	0.0692771565096154	0.287178801142857	2.05149763599264	2.85011605357513e-09	7.88299271612461e-09
LINC02237	0.397770161057692	0.009633605	-5.3677154741449	1.78817075752028e-26	1.3955859957556e-24
TSLP	1.03743191085577	0.217703260071429	-2.25258173510384	3.81995872328379e-23	8.40111324705359e-22
GHRH	0.257605569403846	0.0378087129142857	-2.76837314170498	6.52903539791732e-11	2.14581559878502e-10
AL161457.1	0.160898657701923	0.0327213074285714	-2.297849990846	1.2544567309204e-19	1.3431906858737e-18
SYT9	0.635802790615385	0.117957368514286	-2.43031380555682	1.59362969817022e-17	1.19823805707275e-16
CBLN4	0.868981716192308	0.179452618028571	-2.27572285159764	6.84575936880306e-17	4.68160351941075e-16
AP000251.1	0.211725292798077	1.33651637315714	2.65821198185379	6.59213873083904e-22	1.0787054514085e-20
APOBEC3B	0.710287972865385	2.85132573924286	2.00515690225635	4.0304108908274e-20	4.68940062893074e-19
RN7SKP44	0.156757459942308	0.0247895361428571	-2.6607309198303	8.5171085335986e-13	3.44380580202932e-12
LINC01606	0.00783640251923077	0.275409999057143	5.13524562481416	0.00515733866317191	0.00720977649231325
AC093866.1	0.322313894644231	0.0310253909857143	-3.37694508634416	2.4443740115564e-20	2.94378068586136e-19
TRPM8	0.0554751230673077	0.567176730214286	3.35388547572046	2.78882437152469e-10	8.57479665422237e-10
OXTR	5.10714425019231	1.02658631188571	-2.31466187879895	2.28557484776319e-18	1.95379260990511e-17
EME1	0.280087155509615	1.19304188298571	2.09069696161711	3.08210518041625e-24	9.28416595574509e-23
BPIFB2	1.49430203515385	0.314308215614286	-2.24921989377054	3.56838048421514e-19	3.46013433156771e-18
AC092969.1	0.032017559	0.253168758357143	2.98316415672796	2.86276486022376e-08	7.14888237170774e-08
AC022148.1	0.072069143625	0.364126433571429	2.33698586882126	0.00019086327808618	0.000318675521194387
GAL	0.530791580673077	2.69994381288571	2.3467119922031	1.11415721420855e-22	2.16159088903512e-21
RLBP1	0.0615726466057692	0.759139204442857	3.62400297192255	3.13801098709036e-10	9.59444264915773e-10
FAM72C	0.0356276315961538	0.374535578028571	3.39403428393019	9.27173257744796e-24	2.38878786384452e-22
RGS22	0.860438124586538	0.1226929332	-2.81001929376291	3.54915260994111e-25	1.49412487631812e-23
CD300LG	3.89414642175962	0.296194529128571	-3.71669023246235	6.57327896725207e-29	2.60532006706315e-25
GPRIN1	0.414030613701923	1.91770324941429	2.21157014047348	1.34894771071007e-25	6.63150161086669e-24
IVL	0.0493870579230769	0.519822692485714	3.39581468257948	5.46052161347979e-06	1.08268559489155e-05
ALKAL1	0.0212958628653846	0.222306772685714	3.38390681017535	0.000601002465435949	0.000945353832230686
OAZ1P1	0.879746731009615	0.156849205942857	-2.48771002269117	2.57589139228998e-16	1.62219746627892e-15
LINC01497	0.265696694192308	0.0346669944714286	-2.93814560830696	1.17841139503998e-22	2.27523318184506e-21
AC007920.2	0.242095944894231	0.0601686591571429	-2.00849480224871	1.09319997796886e-17	8.42254521487675e-17
HRC	1.10662693208654	0.262525629671429	-2.07563875912394	5.98579135258512e-26	3.61546801671451e-24
GRAMD4P8	0.228827174076923	0.0386140440714286	-2.5670608260842	3.24736656641615e-12	1.22987549272903e-11
FAM47E	0.663431256365385	0.125422295471429	-2.40315315464149	6.81371832767603e-27	7.15232144806447e-25
VIP	0.253814254769231	0.0503018310285714	-2.33509027499372	1.08459748650991e-20	1.38384046606822e-19
GAL3ST2	0.0458104095192308	0.2211493956	2.27127393445847	2.23255320816982e-10	6.93092005914841e-10
AL596442.3	0.070826875625	0.618762699742857	3.12701742343519	2.08974424779244e-07	4.77593384944235e-07
AC018978.1	0.0271421109807692	0.455234933485714	4.06800643436644	5.66250659740371e-10	1.68162442279323e-09
EXO1	0.427436936653846	2.95130276195714	2.78756844053942	1.06168657061572e-27	2.82646280884746e-25
LINC00922	0.0316153631923077	0.246150863371429	2.96084510164563	6.84522752779142e-17	4.68160351941075e-16
AC092198.1	0.0221775717884615	0.258421438957143	3.54255244345214	4.9765051620105e-20	5.70458898828843e-19
AL078582.2	1.33392047197115	0.170137284671429	-2.97090141631823	1.82604095676889e-21	2.71455612361228e-20
AL645608.6	0.148260124394231	0.624408933328571	2.07436055093246	4.6694790120067e-12	1.73888360171366e-11
ADIPOQ-AS1	0.251458717769231	0.00658168152857143	-5.25572154087232	9.71266388817007e-19	8.78378534777397e-18
TCL1A	0.147002043115385	0.862135564814286	2.55207853432964	9.37055336833299e-10	2.71712137355836e-09
AC103982.1	0.0105122652692308	0.509571353357143	5.59913868400227	2.17272062885212e-12	8.39406275736857e-12
C10orf82	0.569668300336538	0.0804093590714286	-2.82468679286118	1.24220965805463e-21	1.91534546249629e-20
TBX20	0.0506740035192308	0.268259291528571	2.40431042241399	0.00040269520820184	0.000646798571078166
AL022316.1	0.239356199865385	1.1105224093	2.2140074247011	2.09800960805033e-14	1.02670918074743e-13
SERPINA11	1.73510315030769	0.423267792442857	-2.03537881277038	5.79594086303094e-14	2.68703619027074e-13
EFNA2	0.0173670395480769	0.339078802128571	4.28719684275974	7.23510946386302e-16	4.2553844211485e-15
AC021517.3	0.428934909076923	0.0573473827857143	-2.9029591839117	2.46490758130247e-19	2.47086940948077e-18
KIF26B-AS1	0.00806589746153846	0.281143799514286	5.12332935362032	1.17038035021763e-09	3.35763251683153e-09
SH3GL3	0.0839184991730769	0.388871247628571	2.2122317870849	0.000126829075258492	0.000215609427939436
CLDN14	0.0832542210096154	0.386804772514286	2.21601027118582	1.50608047526481e-17	1.13739121785785e-16
MMRN1	3.23719578859615	0.548047809971429	-2.56237096373932	1.43918128995424e-25	7.01724946205274e-24
AL139351.1	0.0437716199134615	0.209537257228571	2.25913910649244	1.0901054014519e-09	3.13744655652548e-09
AL356952.1	0.164841638115385	0.0292481159428571	-2.49466510595854	8.52685886410943e-13	3.44658875694405e-12
AL591686.1	1.25372319336538	0.105105037857143	-3.57631512719456	8.31926417805317e-25	3.07186593413275e-23
CLSTN2	3.54812017825	0.874831476442857	-2.0199778413275	3.02246343921468e-25	1.29971334797572e-23
H3C3	0.0600134390865385	0.4241021402	2.82105425203142	2.47106428199991e-14	1.19877786499927e-13
RERGL	2.89883017340385	0.592505501028571	-2.2905703625959	5.59418056982844e-24	1.54940880247607e-22
NOVA1	2.36356349463462	0.333891215857143	-2.82351357767607	7.52776284405141e-27	7.38581074470644e-25
AVPR2	1.84482587872115	0.287365009685714	-2.68252834469744	2.87537354236498e-28	2.60532006706315e-25
AC023421.1	0.815130837701923	0.1748629717	-2.22080682463893	1.16034475419782e-16	7.71146452900392e-16
AL355073.1	0.175229983355769	0.0381220068571429	-2.20055367941132	1.6500259802204e-15	9.32158037897485e-15
FAM72A	0.0926124287692308	0.8285157907	3.16125146997461	1.36707376649131e-27	2.98824205406118e-25
SYNGR4	0.0470699501346154	0.194797365457143	2.04909593601407	2.5117680991051e-14	1.21729599932033e-13
C8orf34	0.335005594836538	0.0743475080714286	-2.17182889688381	6.35250055019656e-20	7.1570196108543e-19
RUFY4	0.0947382028076923	0.398468863514286	2.07244878672783	6.6007611508751e-11	2.16887620310145e-10
AC083967.1	0.0492618693846154	0.410911991085714	3.06028615008786	2.93134522565889e-15	1.61133493104021e-14
AC113346.1	0.0654329769230769	0.3687475641	2.49454370531714	1.19966839819689e-08	3.11421479004934e-08
PPM1E	0.144843989913462	0.639236503057143	2.14184997113298	1.90674031653608e-07	4.37474694367608e-07
B3GNT4	0.0803190192019231	0.3727464728	2.21438114338169	5.35593041933726e-23	1.12695419199866e-21
SERPINB3	0.0432846477980769	0.326413744385714	2.91477448090298	0.00143806681794804	0.00215903130159484
HOGA1	0.565262628923077	0.0521864059857143	-3.43717536574386	3.2638740147058e-27	4.34599006370017e-25
AL358976.1	0.287492940153846	0.0306818248	-3.22807033410111	5.11002850733254e-18	4.13864101277829e-17
IFNL1	0.0347347105192308	0.260067571585714	2.90443653858172	4.0513215096494e-11	1.36203729299234e-10
TMPOP2	0.0628558240192308	0.253454801814286	2.01161016523632	3.07207809669765e-16	1.90473596307501e-15
CASP14	0.129843243375	1.22113625805714	3.23338134169011	0.000313131504600075	0.000509617813647705
ORM1	0.161610509413462	1.32362969751429	3.03390664238243	7.69445945533825e-05	0.000134154940442026
PDE9A-AS1	0.610382299375	0.139821342085714	-2.12612853773875	1.21239412293058e-22	2.33148239416042e-21
IL12B	0.0491412322692308	0.250593020714286	2.35034029421198	1.04155257547168e-10	3.35434630348181e-10
TLX1NB	0.00246007945192308	0.423221055914286	7.42656268506535	1.99997191417259e-22	3.64207006612733e-21
LMO7DN-IT1	0.450384382903846	0.0502000350142857	-3.16539652721631	1.25954814523344e-21	1.93959117970028e-20
AL135960.1	0.179078123403846	0.0254123570142857	-2.81698700743138	6.87122488542925e-24	1.83726923021077e-22
RNA5SP515	0.627766086817308	0.151194984714286	-2.0538168090011	9.88089906173333e-14	4.45790262098247e-13
SPATA4	0.236144030326923	0.0560029511714286	-2.07609230533995	2.55356427460047e-17	1.87027964755777e-16
WT1	0.0455164635288462	0.457946327914286	3.33071814720953	3.44573490283724e-20	4.05624758052897e-19
LINC02082	0.198731076653846	0.0147888734	-3.74823343343428	9.3372730085797e-24	2.40309816467065e-22
LRRC2	0.964890342951923	0.173970124785714	-2.47152541457695	9.1858616046558e-27	8.59181872578662e-25
AC126407.1	0.0446809845384615	0.414942425214286	3.21517829026742	1.32213911098381e-11	4.67995581649666e-11
IGFBPL1	0.180829034884615	1.17586059982857	2.70101878812897	2.28801108064833e-19	2.31207836106427e-18
TFF1	3.93553702569231	0.760795065314286	-2.37098071914482	9.22296599918619e-16	5.36937894619612e-15
ADIPOQ	6.14475784566346	1.222643782	-2.3293520225696	1.71208862457893e-23	4.1155605204234e-22
IGF1	1.24722037490385	0.295525455128571	-2.07736209395041	4.88797702274744e-23	1.04170030499903e-21
LINC02416	0.04151771225	0.280167010542857	2.75448823531008	1.47343144235332e-16	9.64026810323601e-16
SKA1	0.388801283326923	2.74504600267143	2.81972544073548	2.18814739993165e-28	2.60532006706315e-25
AC112721.2	0.0671230821442308	0.534345163628571	2.99289109319939	5.4774820152442e-20	6.24609642706072e-19
BNIP3P30	0.387797446019231	0.0682040181142857	-2.50737466149368	4.1582256329817e-20	4.81945167625912e-19
NNAT	3.03505678375	0.717794504271429	-2.0800807260847	8.13906686957279e-24	2.12659662403033e-22
RNU6-277P	0.347099897817308	0.02592032	-3.7431955061767	3.08691906434663e-10	9.44543794154331e-10
LINC02870	0.0529916559326923	0.272196423157143	2.36081099311115	4.19920046777774e-08	1.028744199393e-07
AL079343.1	0.236962072634615	0.0316598845142857	-2.90392826652515	9.98731689823134e-25	3.57787069448115e-23
MRGPRX2	0.196555958519231	0.0161561518	-3.60478458757055	4.75308095717483e-20	5.47196168814984e-19
CPB1	2.310929013	0.394035900871429	-2.55207395817161	3.80463404264603e-20	4.44867498363092e-19
AC012531.6	0.0918823400480769	0.373086237171429	2.02164963668885	2.04254825459246e-08	5.17646546588229e-08
LRRC14B	0.193633104817308	0.781638808985714	2.01317647349323	2.01270029621201e-06	4.1790869586546e-06
LRRN4CL	3.25594020724038	0.562620813285714	-2.53283937687587	4.79103538553535e-28	2.60532006706315e-25
OGN	4.87277715252885	1.09462765074286	-2.15430403985742	1.27904347995978e-26	1.08641862796018e-24
RNU6-1039P	0.324058667269231	0.0506771754	-2.67684700071658	6.17255711410037e-12	2.27326379513934e-11
P2RY12	2.03049949175962	0.463052081985714	-2.13258829067024	2.89404649263977e-24	8.8059607076044e-23
ZNF728	0.525816682586538	0.0653457509142857	-3.00839458165129	1.18920271539252e-25	5.99288362109128e-24
ABCD2	1.75599648420192	0.338382709185714	-2.37556220031108	1.70529805042873e-19	1.77087723635915e-18
DEFB132	2.07389850873077	0.0493770728714286	-5.39236016943513	6.17280504412636e-27	6.68386881309502e-25
AC092484.1	0.0177265630961538	0.542874516342857	4.9366340099393	3.8236766595523e-16	2.33638890549868e-15
LRRTM2	0.585189580971154	0.0928102927142857	-2.65654736815045	7.51937356176057e-26	4.30358813518097e-24
AC114501.1	0.622246277625	0.0922344236571428	-2.75410849705454	1.19394857314811e-14	6.04213385291248e-14
LUARIS	0.434359840855769	0.0395668911571429	-3.45652510389872	1.07589218080006e-19	1.166544710964e-18
ZBTB16	3.29839655760577	0.370896976957143	-3.15267444652826	1.6180794905808e-27	3.24128289954844e-25
OTC	0.167438030586538	0.0133406433428571	-3.64972710152813	1.12042285976778e-18	1.00382872542296e-17
TNNT3	1.90536455529808	0.437824472814286	-2.12164255305537	8.73263167494557e-23	1.73809303856923e-21
AC084759.3	0.419632707586538	0.0206408805142857	-4.34555071004588	1.82818845398145e-19	1.88447658905687e-18
DMRTA2	0.0111209370384615	0.330758814628571	4.89442934616701	6.16945276597965e-13	2.5341986600926e-12
CHL1-AS2	0.170532404865385	0.0253159126142857	-2.75192951066492	1.63569857081815e-23	3.95165047691726e-22
INA	0.0429605027307692	0.772219579414286	4.167928352692	5.98290225480541e-18	4.79230271246293e-17
PBK	0.691476985326923	3.44884705157143	2.31836101045482	3.27241950881825e-27	4.34599006370017e-25
AP001178.1	0.0609762393076923	0.289472825	2.24710883749798	1.90280045722783e-12	7.4180209845674e-12
KIR2DL4	0.0591899500288462	0.295485404685714	2.31966272725598	1.05798722147637e-08	2.76138821542483e-08
PLAC1	0.0398055992884615	0.330592939271429	3.0540126241273	3.293476053814e-14	1.57580767081172e-13
AL032819.1	0.0555472392115385	0.331625495842857	2.57776781334728	1.11053030159351e-13	4.97297455098823e-13
TENM2	1.51339483825	0.316365719442857	-2.25812324288491	1.40057442280094e-17	1.06205072477252e-16
AC008667.2	0.225806374317308	0.0498290993428571	-2.18002580994271	1.70938725300469e-11	5.97589452991954e-11
AC124852.1	0.586444131086538	0.108153229414286	-2.43891692895816	2.40929002451218e-23	5.57060775942277e-22
RN7SKP161	0.165919283048077	0.0225794272714286	-2.87740076762558	5.5941596956538e-13	2.30655936130576e-12
KL	1.66733412643269	0.320083105742857	-2.38102480570269	1.04413237213828e-27	2.82646280884746e-25
AC090044.1	0.630938240509615	0.125804309985714	-2.32631744469075	1.73478519540567e-18	1.5070750461569e-17
AC108516.1	0.361392455528846	0.0396032165714286	-3.18987687284538	4.59210160089697e-10	1.37912216744579e-09
ADGRD1	1.07346306972115	0.219697215357143	-2.28868407015143	1.48631352193374e-22	2.78472365083735e-21
AP005121.1	0.298245767875	0.0350400785714286	-3.08942375108411	9.94338378977754e-17	6.66719831349156e-16
RN7SKP275	0.39455625575	0.0556705356857143	-2.82524514345521	6.16977831903496e-21	8.27156337049428e-20
AP000821.2	0.233254384394231	0.00876008514285714	-4.73481549685947	2.49787118401884e-26	1.80854902173027e-24
AURKB	0.658148449538462	3.78833976497143	2.52508079289995	7.70275776879841e-28	2.82646280884746e-25
AC006566.2	0.3577597955	0.0254679652142857	-3.81223566470465	1.91766688118466e-20	2.34828713652149e-19
CSF3	0.756748791932692	0.066250541	-3.51381032621871	4.80038978664879e-17	3.35972817431264e-16
CCL7	0.0698466090673077	0.9555938945	3.77413565404156	2.99341049269977e-18	2.52138885056636e-17
CLCA4	1.03587058358654	0.1829354335	-2.50143732261466	8.41362829145767e-18	6.57072114587588e-17
SBSN	0.130066181961538	1.21330849638571	3.22162861142046	1.20147404754441e-14	6.07893772992476e-14
TUBB3	0.021721820625	0.223289207985714	3.36169659099498	2.31572609099986e-23	5.37830181405359e-22
AC073352.1	0.079492406375	0.326490685857143	2.03815287848213	2.33059141651189e-17	1.71638347028532e-16
AL137026.1	0.246580743336538	0.0583346637428571	-2.07963481268341	4.85430423958765e-23	1.03630342194678e-21
LINC01085	0.544414261038462	0.0890918278428571	-2.61133985067877	2.77692854084048e-19	2.75492398946444e-18
LINC02766	0.371043035269231	0.0715638123428571	-2.37428437721568	1.86945783692921e-12	7.29987451008843e-12
PGR-AS1	0.275396751336538	0.0440958877714286	-2.64279551464091	3.78376112334777e-25	1.57388222727914e-23
ARHGEF7-AS2	0.173497288394231	0.0224534888714286	-2.94990157840307	1.01251132382029e-19	1.09980782656991e-18
ART3	0.277997762519231	2.29026992345714	3.04237246299923	6.41502382788779e-12	2.35596182401657e-11
RAD54L	0.302046283028846	1.84369797965714	2.60976080593823	2.64032292305881e-26	1.88369138956525e-24
LUZP2	0.730664586951923	0.0996363671714286	-2.87446496034511	5.00617806955387e-23	1.06588581431298e-21
ADAM33	2.67557768271154	0.473812801642857	-2.49746133328401	1.23588483993863e-27	2.82954516684684e-25
SKA3	0.523632408134615	2.87652561288571	2.45770102118605	5.30558042988676e-28	2.60532006706315e-25
AC000082.1	0.388632337961538	0.0400562594428571	-3.27830634211242	3.10913396125587e-21	4.4014936490382e-20
SEC14L4	0.0605473220480769	0.407684616642857	2.75131846257765	7.97275912202888e-05	0.000138765609858323
SYTL5	1.16165284123077	0.278975515757143	-2.05796857039248	3.29259565443219e-13	1.39074704518083e-12
LINC01736	0.334100303605769	0.0630617373	-2.40544447292243	7.2964996688262e-18	5.76004134775843e-17
MYH11	4.84491305148077	1.0548344547	-2.19945417404719	1.23596905948464e-27	2.82954516684684e-25
H2BC17	0.0862682389230769	0.972144715442857	3.49426968207765	1.23640879560468e-24	4.28253524909875e-23
AC098679.5	0.317442850269231	0.0339184856571429	-3.22635321950963	1.86146418970028e-19	1.91303446737988e-18
RPL22P12	0.0469189091057692	0.342214031371429	2.86665753875059	3.72664089589798e-19	3.60492769004774e-18
RHOXF1	0.864860285384615	0.172143259385714	-2.32885739973484	1.23522383111684e-22	2.37348604735305e-21
PSAT1P3	0.397250023519231	0.0544239441	-2.86773388747584	1.76387677700746e-25	8.36293293209178e-24
CPHL1P	1.74056426193269	0.1573072585	-3.46789793309671	9.09509407962446e-17	6.13433982845154e-16
OIT3	0.0622995331730769	0.314350087171429	2.33507890527973	6.23019563016892e-17	4.27889835880001e-16
AL031777.1	0.289681863461538	1.20981595111429	2.06224631987267	5.14779398213537e-16	3.090476317247e-15
EPHA8	0.0307898533942308	0.291191671442857	3.24144218956868	3.01429244264605e-06	6.15194105419645e-06
AC093838.1	0.711328718644231	0.0711305604857143	-3.32197497432147	1.33366622274156e-18	1.17992891653521e-17
GP2	1.05734187661538	0.226297415971429	-2.22414991121908	2.49940843377673e-14	1.21155031117413e-13
LINC02570	0.0312947767596154	0.398323290142857	3.66994604719182	3.63418226396057e-05	6.57671258458813e-05
CRB2	0.570159083875	0.130143574314286	-2.13126042924393	9.60964154255453e-16	5.58637396372251e-15
LINC01775	0.0979475525576923	0.526880435357143	2.42739426009394	6.5903058087969e-19	6.11179672190817e-18
PLPP4	0.108331411538462	1.32543478874286	3.61294216209384	3.43488118501731e-25	1.45712004156348e-23
AL049749.1	0.300065498913462	0.031921599	-3.2326726243267	1.13151993295214e-10	3.6280480389894e-10
AC011487.1	0.245111165923077	0.0393972035857143	-2.63727107108507	1.88974128499973e-22	3.46231715006277e-21
VEGFD	3.87806812996154	0.387931596085714	-3.32146395918404	4.95725611164549e-28	2.60532006706315e-25
AC112777.1	0.108398138346154	0.942365580057143	3.11994686589542	7.22481621042945e-26	4.17476279005536e-24
TTK	0.618910201721154	3.17765597997143	2.36016093608147	1.04413237213828e-27	2.82646280884746e-25
SOX11	0.293456459153846	2.03583857821429	2.79440480638974	2.72778638700197e-21	3.9125248541826e-20
SLC16A12	0.752297539817308	0.0735768251571429	-3.3539800420151	2.16733108516424e-26	1.61848494446875e-24
RNU6-1065P	0.608440296778846	0.136212621885714	-2.15925531123352	4.50866856315576e-13	1.87669913283356e-12
MIR10B	1.12121115278846	0.251723554871429	-2.15514587297376	6.55094334005042e-21	8.7269119199222e-20
OTX1	0.207737491307692	1.65142015948571	2.99087370756589	4.59735952445804e-23	9.85883550860828e-22
CCNE1	0.641928007663462	2.98253778722857	2.21605700320943	5.96510889475562e-27	6.57749025743741e-25
GJB2	0.818033150990385	3.5402477303	2.11361910199486	8.9686786016408e-25	3.25683057131676e-23
AC026408.1	0.193822092009615	0.0171650054714286	-3.49719079747932	2.74315174641458e-13	1.16914683830343e-12
ITPKA	0.0937157722211538	0.380689649257143	2.02225156754589	2.71132750165397e-17	1.98028682295202e-16
AC104260.2	0.298272411182692	0.0642155583	-2.21563575679416	3.38512225723141e-22	5.95692304680297e-21
SCGB3A2	0.135700941701923	0.5818521617	2.10022190407869	3.0392651210841e-05	5.54224358827337e-05
AL133334.1	0.0722561867307692	0.5910787767	3.03215739536859	5.30173916659149e-17	3.680138783902e-16
MRGPRF-AS1	0.188363795298077	0.0214248631285714	-3.13616380365728	8.94014533675964e-26	4.90646606404174e-24
AC068580.2	0.083756858625	0.532996608285714	2.66984711360623	1.10425488835806e-07	2.59346155411344e-07
BX119927.1	0.0722145865673077	0.444061658928571	2.62039783134134	8.44199248626319e-08	2.00780266532893e-07
MIR8089	0.283550589355769	0.0105148057142857	-4.75311205667435	4.38174896467733e-11	1.46676621101398e-10
RN7SL314P	2.08541722132692	0.144730473671429	-3.84889542185447	2.17143519394159e-23	5.08246924946134e-22
AC005863.1	0.0300212019807692	0.369408743957143	3.62116437005824	7.15954782288077e-13	2.91696967061708e-12
MAG	0.196579680980769	0.0465504942285714	-2.07824581830482	1.17572764191717e-06	2.49731740358796e-06
AC132008.1	0.885538229711539	0.198867175742857	-2.15474942105486	2.11083784323875e-23	4.94878825088211e-22
CST9	0.812365443067308	0.0959268149857143	-3.0821228088871	2.3305190281845e-18	1.9915043156594e-17
P2RX5	0.150945311490385	0.634865467557143	2.07242496105721	1.00458139952369e-14	5.12932400217308e-14
TRDN	0.744030755076923	0.0632477734285714	-3.55627566021219	2.96182363822274e-21	4.21030849293898e-20
AC025176.1	0.0890920622692308	0.410135298585714	2.20273111110082	2.88357416049973e-12	1.09884837777572e-11
OVCH2	1.16902278038462	0.189276570242857	-2.62673530148964	2.94081700369963e-15	1.61580249451272e-14
MMP27	0.71535013075	0.105455112771429	-2.76202050425535	1.59541686973249e-23	3.86599099945863e-22
MME-AS1	0.250193685951923	0.0210283995714286	-3.57263442240171	4.0886875643729e-23	8.93489742476325e-22
WDR62	0.300892134259615	1.66194731892857	2.4655563534934	1.61157823610956e-26	1.29138817140071e-24
NPY2R	1.741448732125	0.0695914795714286	-4.64523351008706	2.22224779407055e-25	1.0022212471645e-23
ORM2	0.256801323461538	1.44590359901429	2.49324682570729	4.12167956938423e-08	1.00995854728703e-07
POLQ	0.228314254740385	1.26505221862857	2.47010409571773	1.5086466193742e-26	1.22931686225481e-24
MMP13	0.167551125875	2.47912897798571	3.88716004433565	5.73051265945547e-24	1.58333406101139e-22
FANCA	0.417078591788462	1.73622010942857	2.05755868994374	7.52776284405141e-27	7.38581074470644e-25
GLP2R	0.552689763980769	0.1352382242	-2.03096691597304	1.46937155862711e-16	9.61632276784059e-16
GAS2L2	0.518435845980769	0.0788784509	-2.71646234939024	2.42423915655952e-24	7.5582180084796e-23
PLCD4	0.423305721048077	0.1033400818	-2.03430005619714	8.73214668611753e-23	1.73809303856923e-21
PLCXD3	0.868273014653846	0.112790284742857	-2.94450594082953	7.62158631286623e-25	2.84042933005703e-23
SLC2A3P2	0.278917806307692	0.0575841888571429	-2.27609539590655	3.92352071178831e-20	4.57388898496447e-19
AC024132.3	0.218788639942308	0.0160338705142857	-3.7703431980665	1.22703914178361e-16	8.12773956742751e-16
PRSS33	0.0787621593942308	1.25636551012857	3.99560976777183	1.98830756700585e-12	7.73005616944633e-12
WFDC21P	0.253031518086538	1.21485966967143	2.26340066944869	6.68547236649854e-17	4.57607798243668e-16
COL6A6	1.773391346375	0.314967663257143	-2.49323531638413	2.1901588094337e-25	9.89729271406482e-24
CKAP2L	0.280939316490385	2.17687404618571	2.95392749177281	4.32722587631033e-28	2.60532006706315e-25
AIDAP2	0.470377712192308	0.0877203635714286	-2.42283600625697	1.0851769929493e-24	3.84291240153933e-23
SNX18P13	0.265092997134615	0.0609265261428571	-2.12135617011078	1.13647170497717e-17	8.71960001412104e-17
SLC22A12	0.250780503509615	0.00511131362857143	-5.61658726511782	1.67373226907109e-21	2.50830276084357e-20
ABCB5	0.696799569144231	0.0380515515857143	-4.19471654465899	6.98590130886136e-27	7.1746680406019e-25
UNC13A	0.0419181665288462	0.286057309828571	2.77065669016837	1.41377113836068e-16	9.27011200870541e-16
NUF2	0.496862241490385	3.43115865195714	2.78777802051612	4.47624053895947e-28	2.60532006706315e-25
MYOZ2	0.334920409490385	0.0547104825428571	-2.61392910878511	6.79779993225769e-23	1.39305639191484e-21
SLC22A31	0.066216051	0.470814138214286	2.82990476532417	3.04745668916431e-08	7.59195397389695e-08
PPP1R14BP2	0.0490211689711538	0.2250019536	2.19846073523083	1.58273644717527e-12	6.22070286415944e-12
LINC01956	0.340468420586538	2.57163979824286	2.9170956874235	2.21674650486036e-14	1.0801611379498e-13
LGALS12	3.60120388081731	0.681166485028571	-2.40239992155098	6.75262503982134e-21	8.96434350945405e-20
AZGP1P2	0.379044483009615	0.0333274989571429	-3.507582206329	9.7360469601163e-14	4.39750275887403e-13
AC121764.1	0.271459138730769	0.0560279097428571	-2.27651747788109	2.89934659475263e-09	8.0172998603107e-09
ALX3	0.0232337291057692	0.268316894528571	3.5296452603848	2.58275718506209e-05	4.75050250321543e-05
H3C2	0.0464138475576923	0.709780946985714	3.9347466455891	8.446396194517e-24	2.19496726187891e-22
ADH4	0.689913848278846	0.121124342985714	-2.50992737919524	5.89224107907372e-21	7.92600397642832e-20
GABBR2	0.0458789564230769	0.728633586442857	3.98928901694289	9.95790696911678e-13	4.00423028504237e-12
AC092384.1	0.195459984942308	0.0374407032428571	-2.38419384741564	1.23772561931885e-23	3.08635357232225e-22
AP005264.6	0.219861905807692	0.0340333537285714	-2.69157642841406	1.58360922161775e-19	1.65579810653534e-18
CT62	1.33795353503846	0.136281865	-3.29536251349189	7.82407698847797e-18	6.14223261427281e-17
LINC01929	0.0755477027788461	0.4716277467	2.64218880479567	7.79138337646198e-15	4.03988942198863e-14
AC083864.5	0.159552710990385	0.0194462338285714	-3.03647044273552	1.00074350032336e-15	5.79939061252964e-15
LINC00683	0.150776970192308	0.0376013363285714	-2.0035602464891	4.98635333831163e-20	5.71315355320948e-19
KREMEN2	0.126844280625	1.02121846344286	3.00916115151176	5.4112363586067e-22	9.10254020911042e-21
CLLU1-AS1	0.0823399327115385	0.423345179585714	2.36217028713126	7.61597397487042e-08	1.81998988376514e-07
AC011365.1	0.315507625076923	0.0630875079428571	-2.32224860389884	5.90428527645403e-22	9.82195221283059e-21
AC006357.1	0.0253561222211538	0.330999661671429	3.70642371010401	1.16871869103046e-10	3.7393397970172e-10
ONECUT2	0.0398245728269231	0.429555340514286	3.43111321669517	5.68208446540434e-15	3.00753118689069e-14
AC074290.1	0.0253224625480769	0.487848664857143	4.2679440646225	1.0569625331615e-08	2.75925992312512e-08
SRD5A2	0.0446228167115385	0.265115190585714	2.57076584785983	9.64309794658893e-05	0.000166213099412093
AL136131.2	0.318655250307692	0.0501413349285714	-2.66792412031957	8.75565707162859e-10	2.546195072439e-09
CEMIP	0.432096846211538	1.91096062815714	2.14487144839713	3.84230590887209e-22	6.68352568053784e-21
CAMKV	0.0413236563461538	0.424548452442857	3.36088939800268	3.48244037081828e-09	9.5604044807823e-09
Z98257.1	0.0506050063653846	0.336544159614286	2.73344379710962	8.28202850061708e-05	0.00014391758651607
SLCO5A1	0.0853768248269231	0.497994084	2.54421218895389	1.950984051671e-22	3.56365916672245e-21
RIMS2	0.104595476913462	0.440874710557143	2.07554825790959	0.0133158987652838	0.0176127375237417
AC097478.1	0.249962073173077	0.0360096498571429	-2.79525373436078	1.21409003267093e-17	9.26779809633021e-17
RAB3C	0.657408815663462	0.142555311042857	-2.20526901332848	1.01320390399078e-19	1.10006302819017e-18
RRM2	0.643297253548077	3.33376268168571	2.37359397336037	1.41418641294166e-27	3.00833743312315e-25
AC134312.5	0.0695015531923077	0.690204613471429	3.31190699301164	4.58481783500835e-25	1.82556380708606e-23
ACTA2-AS1	2.10133749692308	0.501561125828571	-2.06681045307066	9.18078850438656e-20	1.00312633667475e-18
PGPEP1L	0.0796383007596154	0.377858437728571	2.24631149535238	0.000100081685508915	0.000172135343178542
AL589693.1	0.154554088182692	0.0360746727142857	-2.09905360499633	1.08572399306864e-18	9.760147099994e-18
KC877373.1	0.0524907878269231	0.320863578642857	2.61182388197147	7.34714741228059e-10	2.15142806062128e-09
CA4	2.92879994500962	0.104252086942857	-4.8121614823863	6.27710602090076e-29	2.60532006706315e-25
RPL15P21	0.394057008375	0.0724980209142857	-2.44239084261529	3.03225023479402e-17	2.19479768575666e-16
OR2L13	0.319836395278846	0.0330808215428571	-3.27326714881515	1.15524481227058e-18	1.03126137373156e-17
NMU	0.177245098740385	1.93874249452857	3.45130355706409	8.80211808067522e-21	1.14246930034164e-19
MIR27B	1.52147933300962	0.3493590925	-2.12269214337664	6.00112752967652e-19	5.61303904896359e-18
ERFE	0.0698455384903846	0.451393115385714	2.69214454587447	5.7179403884527e-22	9.56491656629269e-21
KIF4A	0.512667489519231	3.49095304805714	2.76752563517559	7.44487840383149e-28	2.82646280884746e-25
AC097381.3	0.0354619236538462	0.202350351942857	2.51251265490135	1.20264525743911e-05	2.2925604043078e-05
AL356433.1	0.0658573723076923	0.530600808485714	3.01021001879672	7.80893447974506e-15	4.04724379094678e-14
AL021978.1	0.0542163967115385	0.418667059385714	2.94900227349041	4.09470052798038e-20	4.76189701459083e-19
AC106897.1	0.695087185413461	0.149240624357143	-2.21955364684642	2.52300706861899e-19	2.52314957506417e-18
SALL4	0.126741430048077	0.7772122167	2.61642037932661	5.86261531402289e-24	1.61242044529156e-22
DLL3	0.0627364471442308	0.603359468857143	3.26564205087509	1.0130203345781e-14	5.17006004301239e-14
MRGPRX7P	0.201033621846154	0.0222481308142857	-3.17568076728252	9.12243276501665e-15	4.6868088300549e-14
CMA1	2.12869745609615	0.342242989314286	-2.63687802547144	2.25025454052382e-23	5.24143591522399e-22
SNRPA1P1	0.0466035605288462	0.205288772442857	2.13914263977959	6.59515337366604e-16	3.89710660757582e-15
CYP2A6	1.27270275064423	0.1317976389	-3.27149907583362	1.18235578564918e-25	5.98445229133854e-24
ANGPT4	0.857988431596154	0.0600867637428571	-3.83583906984853	1.09745316710567e-27	2.82646280884746e-25
AC104451.1	0.0212532437019231	0.235017771485714	3.46701490464004	1.84989288632904e-09	5.20272905131361e-09
AC112253.1	0.165046438567308	0.0366228513714286	-2.17205598233632	3.22359069914166e-06	6.55683476273204e-06
AC079296.1	0.175518187913462	0.0358151787	-2.29297749073048	2.32828532314551e-19	2.34762259218841e-18
BX571818.1	0.109021617634615	0.794313209157143	2.86509376312141	3.9354669078404e-11	1.32512611753281e-10
STAB2	0.617308054317308	0.1005659042	-2.61784935738928	9.65917405362391e-24	2.47270741108639e-22
SERPINA6	1.60564550575	0.147740927557143	-3.44201196441705	1.32802940944904e-15	7.597137302317e-15
AL049612.1	0.336179461576923	0.0811215014857143	-2.05107532710871	2.70320598437702e-20	3.2424982760706e-19
GPR88	0.607868993625	0.149473020914286	-2.02387532207876	6.58297391951384e-22	1.07816923141411e-20
SCN2B	1.244125377	0.0830188652428571	-3.90554885811008	8.80295132489431e-28	2.82646280884746e-25
MIR6071	0.544175901192308	0.0649422183428571	-3.06684449712096	3.09585261247522e-12	1.17601303885397e-11
LINC01096	0.0538733944615385	0.554250588957143	3.36289352346629	6.66074861462194e-15	3.48901885374335e-14
H2AC16	0.0434721776634615	0.336772991	2.95361216788337	3.0660371111628e-21	4.34581704696364e-20
CDH20	0.510052531269231	0.0778147618714286	-2.7125300674527	4.71179969868808e-20	5.42703599219282e-19
CENPI	0.431574128567308	1.77555778441429	2.0405920249636	1.36625851046401e-26	1.14432481095937e-24
TMEM161BP1	0.175687071480769	0.0161668301571429	-3.44189928840251	2.38679478997995e-19	2.3995722777724e-18
ERCC6L	0.329804925221154	1.84830715041429	2.48651967386659	1.27833839462772e-27	2.87184096542627e-25
CNIH2	0.323188885567308	2.12270812617143	2.71545652339825	4.03467981085617e-25	1.65807835601384e-23
OR7E39P	0.0538225141826923	0.310612475728571	2.52883408711843	0.000736023109296416	0.00114485075069673
MYLKP1	0.174373263269231	0.0384084746	-2.18268227478692	1.10303961986924e-14	5.61279982692989e-14
TMEM92	0.100921708634615	0.538833726985714	2.41660361872049	4.55731908485991e-15	2.44637865479818e-14
AC067930.4	0.0515272624519231	0.209789989414286	2.02553798630283	4.29803352572359e-13	1.79306022025935e-12
AC091043.1	0.00566059831730769	0.309269334885714	5.77176543017614	3.79721919630649e-19	3.67166351732966e-18
AC009093.8	0.0392655663461538	0.268548035757143	2.77384355816866	4.49109666129366e-13	1.8697087208898e-12
NKX2-5	0.0865366847403846	0.954469661057143	3.46331558396597	5.63340387955624e-05	9.98714967599181e-05
LINC00518	0.0183991382596154	0.568680250328571	4.9499075988254	1.2413185684008e-15	7.11803810763799e-15
HMMR	0.529741442153846	2.51449419112857	2.24690793906593	2.67689396210912e-27	3.94794514245691e-25
CT83	0.119425513980769	2.70875317358571	4.50344594761426	5.33163313610787e-12	1.97689028730157e-11
AC103719.1	0.182031126557692	0.0176537288285714	-3.36614031881402	3.387130855655e-19	3.29635026349129e-18
DDX39BP1	0.316026279153846	0.0768983834857143	-2.03901935454463	1.18907829847837e-11	4.23829539425016e-11
RNU6-1191P	0.288340310663462	0.0563174807285714	-2.35611783924028	6.92152104945856e-10	2.03373087626066e-09
FREM1	1.97554886928846	0.451620295842857	-2.12907130732254	2.47217774724706e-24	7.66789789526772e-23
BRSK2	0.0847752639230769	0.443961716685714	2.38872000095459	1.89629061370049e-05	3.53505110279986e-05
COL22A1	0.200945323019231	1.35921815284286	2.75790212114165	5.34782296099264e-15	2.84110631756634e-14
Z96811.1	0.0472947142884615	0.273953848214286	2.53418200880882	1.18397874068899e-08	3.07581119298411e-08
MTFR2	0.334678841846154	2.1318230029	2.67123840873998	1.78955961728139e-27	3.36119227755054e-25
MIR6503	0.973861063692308	0.213833350742857	-2.18722908222661	6.43863144270934e-16	3.81117514454191e-15
CYP4F29P	1.31115576917308	0.272193816057143	-2.26813289627923	8.51760748907299e-21	1.10909267685283e-19
LINC01589	1.031299827125	0.192899992657143	-2.41853883109422	1.07993785148841e-24	3.83449720444289e-23
AP003472.1	0.0242141240192308	0.2438070182	3.331818938377	2.70984707145143e-14	1.3090696122096e-13
AL845321.1	0.42693086725	0.0514489703142857	-3.05278836489484	7.31965700265899e-19	6.74654582169926e-18
AC104564.4	0.0616149624038462	0.310328415557143	2.33244316627156	1.01419429391705e-08	2.6519310820383e-08
PRR27	0.0110169477596154	0.517095531085714	5.55263435024499	0.0156267282256294	0.0204806331763633
AC006329.1	0.518224157903846	0.0887571871142857	-2.5456404191824	1.52968599772878e-11	5.38053731539427e-11
H4C4	0.114684788971154	0.602805965342857	2.39401963930447	6.3140829333569e-15	3.32336162802788e-14
GOLGA8M	0.326903625548077	0.0486955628714286	-2.74700315214025	1.15367252662921e-21	1.79262961830077e-20
LINCADL	3.74650012431731	0.310746982214286	-3.59173121346224	6.46439708968299e-25	2.46261770589223e-23
DPYSL5	0.0222680321730769	0.514586573657143	4.53036783761389	4.43295053898996e-05	7.95159055714056e-05
AC092376.2	0.755248928086538	0.184839312971429	-2.03068059908017	2.9142320032246e-26	2.02463320501482e-24
TMEM132C	3.003290886875	0.259484277142857	-3.5328251858642	2.03064026615688e-27	3.51500009389823e-25
LINC01537	1.09450583149038	0.0831088976428571	-3.7191328906754	1.11650595173693e-27	2.82646280884746e-25
CLEC4GP1	0.471387249471154	0.0658836097714286	-2.83892122794503	1.84732144325416e-19	1.90256696028036e-18
AC010789.1	0.0109964931634615	0.620561261785714	5.81845822062803	6.5756309184749e-06	1.29169744233309e-05
AC097713.1	1.50137760041346	0.114179223414286	-3.71691480403412	9.92489708963001e-20	1.08001211516762e-18
ZNF695	0.0852395680576923	1.07187038838571	3.65246337158577	1.18429383786991e-25	5.98445229133854e-24
DEPDC1B	0.301635318826923	1.92563887731429	2.67445990379801	2.9142320032246e-26	2.02463320501482e-24
C1QTNF9	0.714989891201923	0.0645613876428571	-3.46917935220224	9.67967253553843e-28	2.82646280884746e-25
WARS2-IT1	0.436950259951923	0.0972001915428571	-2.16843799856896	5.37918312800655e-25	2.09046731348992e-23
LINC00113	0.0288283568653846	0.285185566357143	3.30634045204177	2.35583650013431e-08	5.93166416573044e-08
AC147651.1	0.379003882673077	0.0350358277714286	-3.43530974056291	5.58513633786025e-18	4.49466043821509e-17
P2RX6	0.392966499038462	0.0707471016	-2.47366337662079	2.06197185693062e-21	3.04270592368927e-20
HSD17B13	1.67030812695192	0.0899334704857143	-4.21511231285492	6.16484105121226e-27	6.68386881309502e-25
ZBED2	0.125034453548077	0.805519672585714	2.68759413539087	3.68300029389793e-16	2.25501683812324e-15
DNAH9	0.199207097182692	0.0355533551428571	-2.48621143003928	6.32962362033176e-24	1.71632694939594e-22
C14orf180	1.72188840518269	0.0894173002142857	-4.26729384802012	1.4647001370269e-24	4.94500869295683e-23
FOXD3-AS1	0.126637102692308	1.39977329084286	3.46642112635359	8.79988714064197e-18	6.85455888161865e-17
AC013799.1	0.178628413605769	0.0309600112857143	-2.52848367912811	4.66325394413568e-11	1.5566629399963e-10
PTPRQ	0.468531832480769	0.0352224275857143	-3.7335808186889	3.83982230059411e-23	8.42937428873801e-22
AP000439.1	0.310107702288462	0.0651430513	-2.25108615702642	1.88115551856913e-16	1.2090699560258e-15
RCOR2	0.52696472425	2.26995292254286	2.10688408300064	1.04844237899029e-22	2.04399496400394e-21
AP002518.2	0.196619906336538	0.0283271672714286	-2.79515114752627	4.2831479941281e-15	2.30796483933762e-14
PAK5	0.891731052519231	0.104480174985714	-3.09337943841025	7.17736644019574e-17	4.89723345130358e-16
PENK	1.105344015	0.252754996171429	-2.12868393282466	5.83136444518315e-20	6.62238978677907e-19
CLDN19	1.66711293032692	0.103746089528571	-4.0062229723716	1.17554280998042e-21	1.82072796819003e-20
LMX1A	0.325674943846154	0.0807010326	-2.0127736901426	5.91246364047141e-16	3.51617518529569e-15
NLRP5	0.33034214175	0.0348977146714286	-3.24275655836532	3.22727744191248e-17	2.32476161668242e-16
H3C7	0.0532088094134615	0.279202370957143	2.39157416518992	2.17633594519924e-15	1.21436312559655e-14
NKAPL	1.16717802290385	0.2345750534	-2.31490312491753	1.51226764693184e-27	3.13463503244162e-25
AL157387.1	3.78557577601923	0.547311038457143	-2.79007988799877	5.1482142431285e-22	8.6844051913209e-21
SLC1A6	0.0193088204807692	0.454129514585714	4.55577186072822	0.00113479215499825	0.00172452711735128
AC123023.1	0.0714068302692308	0.313425037985714	2.13398645032134	3.98429152500106e-06	8.02265033321959e-06
FCN2	1.15242205875962	0.260404138014286	-2.14584490152299	7.33687481328501e-19	6.75982356311786e-18
NIPAL4	0.089576492625	0.493187849042857	2.46094517208999	1.88130185526331e-15	1.05784173091975e-14
RIPPLY3	0.252106932461538	1.02545144947143	2.02415149306628	6.72470505896142e-14	3.09119489064443e-13
FGF10-AS1	0.209126544009615	0.0372835098	-2.48776660780067	8.18935335869347e-24	2.13741233481296e-22
OGDHL	0.100390552576923	0.4684565535	2.22229174447148	0.0045923217000779	0.00646848903240979
AC008663.3	1.25040524781731	0.114022100685714	-3.45501034687257	8.95772239615349e-22	1.41754924923461e-20
CDKN2A	0.762627604990385	3.0890721357	2.01812290237261	3.73589185301527e-16	2.28507298633031e-15
RNU6-342P	0.812498936769231	0.0821835603142857	-3.30544418845763	1.3536716185186e-16	8.88573412505464e-16
CCL14	0.92627647875	0.0653027982142857	-3.82622616175958	1.25923727575536e-27	2.85561751269881e-25
OPRK1	0.0677181683557692	0.549192742057143	3.01969770265831	1.68730694071676e-11	5.90299581443014e-11
PLIN1	6.99092227969231	1.38942196092857	-2.330997990592	2.57333348442959e-25	1.13500532658199e-23
AL845331.1	1.31223470967308	0.0657689850857143	-4.31847456946257	7.63725858058408e-22	1.23053050990111e-20
ADGRD2	1.02390311297115	0.0373349021857143	-4.77741044496953	4.26085630202451e-17	3.00888554018993e-16
FADS6	0.0157907104134615	0.288570355242857	4.19177511610462	1.06076297817265e-07	2.49546099719262e-07
AC018618.1	0.195378666028846	0.0469781463142857	-2.05621125074311	4.27158937386679e-15	2.3022525867491e-14
HID1-AS1	1.00589499449038	0.175193114142857	-2.52146173295167	2.58783169868326e-27	3.9139261199727e-25
ABCB11	0.163238273884615	0.0336661021857143	-2.27761075770231	1.74237024810968e-14	8.63035154009077e-14
ABCA8	3.177874586375	0.422060528571429	-2.91254037163718	2.59574495619088e-28	2.60532006706315e-25
SPDYC	0.0573817297980769	1.02690253678571	4.1615639924365	5.15979316049197e-14	2.41305657571802e-13
LCTL	0.0572119708365385	0.290443518571429	2.34386868731343	2.98106097361722e-19	2.93633416062451e-18
INSYN2B	2.10493361617308	0.495807511571429	-2.08592270158091	2.37739926858904e-17	1.7465746827122e-16
AC026150.1	0.25943329475	0.0509043607571429	-2.34950248566972	4.07966537907867e-19	3.91485015498176e-18
CCL16	0.353322544278846	0.0524779579285714	-2.75120231884184	8.80735406664866e-25	3.22239234481127e-23
AC020928.1	0.0925849698846154	0.376680433514286	2.0244911826271	7.86638958935079e-06	1.52999654461376e-05
AC034139.1	0.973918280346154	0.190795044857143	-2.35177701999343	3.66354430883361e-26	2.42106050017825e-24
LRTM2	0.0141104525961538	0.269534284471429	4.25563262532951	1.17681998445455e-05	2.24564569233297e-05
ORC6	0.43375585275	2.22727563967143	2.36032498246293	1.97944872670649e-27	3.51500009389823e-25
AC011503.1	0.641455343076923	0.0867355007428571	-2.88665431818264	3.14875566293015e-16	1.94575292096439e-15
LINC01894	0.484818830057692	0.1102584074	-2.13655706522052	9.47912654424293e-24	2.43699726064718e-22
RNASE10	0.0347160727115385	0.334256003557143	3.26727781684364	1.3596050188387e-14	6.84013927225715e-14
MAGEB1	0.0267464305576923	0.246552971528571	3.20447936598144	2.71438070952905e-05	4.97550900696544e-05
H2BC7	0.155883416586538	0.7760308837	2.31564661114397	2.31099348846738e-17	1.70247200354823e-16
SPIB	0.251450179740385	1.14591868901429	2.18816018858272	2.44289523354841e-11	8.40614965566948e-11
KIF18A	0.502013885788462	2.18065460724286	2.11896210532294	3.49869467730905e-27	4.54603365692729e-25
SIX3-AS1	0.0176801763461538	0.300397101	4.0866663204189	4.48056858908063e-11	1.49817648830603e-10
SRL	0.644055507375	0.1336373208	-2.26886206663638	8.96813417905332e-25	3.25683057131676e-23
AL928921.1	0.245148323403846	0.0167142106714286	-3.87450776450269	3.44259048886843e-17	2.46950134799819e-16
SCT	0.122262363163462	0.780576334842857	2.67455936667252	3.21327110795722e-19	3.14113911724586e-18
CHST6	0.131079475682692	0.986400923828571	2.91173234368781	1.23904443944556e-22	2.37892573765115e-21
COL10A1	0.339596411548077	3.81378296605714	3.48932962601198	3.86699092306802e-27	4.81695116414551e-25
EHD4-AS1	0.371205483096154	0.0840508165428571	-2.14288428051024	1.4294351349923e-25	6.99811848776882e-24
TCAM1P	0.0660637355096154	0.856644117814286	3.69676552618927	1.84807012561115e-14	9.11446649147329e-14
AP000696.1	0.0289239811057692	0.332167893642857	3.52157458937904	3.82242316262878e-08	9.4104268725185e-08
LINC00640	0.491080360317308	0.111908257757143	-2.13364262894808	2.27357183009336e-20	2.75518606399559e-19
CCR8	0.0918683946442308	0.750351642	3.02992632969449	6.2997081277909e-21	8.43164721469029e-20
GRIK1-AS1	0.720850495125	0.0794493282714286	-3.18159314754096	1.47561135599529e-17	1.11648554533883e-16
BARX1	0.230707199009615	1.08412899974286	2.23240150433757	2.06156203109067e-06	4.27758550741109e-06
H4C2	0.0403293662115385	0.275762088514286	2.77352149163174	1.0961746886305e-13	4.91495476734597e-13
AC024595.1	0.00911904759615385	0.310956304671429	5.09168490250755	2.01339102637188e-17	1.49653350315174e-16
DLX5	0.339980458105769	1.74493353107143	2.35964835305878	2.46728446968158e-12	9.48991425871715e-12
LARP1P1	0.0547035885	0.255536105571429	2.22381976831969	5.70695684281896e-14	2.64798721308837e-13
RAET1L	0.166728755269231	1.01848610785714	2.61085145337917	1.41914964407193e-12	5.60432382851997e-12
LINC01985	0.407847064336538	0.0730088993857143	-2.48188403120922	1.59467744363675e-23	3.86599099945863e-22
ADH1C	3.17699320666346	0.512678695585714	-2.63153515239537	9.04532244960068e-26	4.95288066158317e-24
MYL7	0.978816124019231	0.1408063325	-2.79732564917025	2.12554527914209e-16	1.35563431732602e-15
ASPA	1.64929062270192	0.200299951628571	-3.04161166166026	1.15504910629911e-27	2.82954516684684e-25
CAVIN2	5.28221666256731	1.07672667102857	-2.29449141258791	8.08723335924442e-29	2.60532006706315e-25
H2AC12	0.0792113186153846	0.682230263228571	3.10648025440653	2.6265608917437e-19	2.61871715950788e-18
MIR145	4.18475395346154	0.833765615714286	-2.32742901855686	3.39578977914119e-25	1.44987557213137e-23
MAB21L1	1.88075100418269	0.317053358785714	-2.56851129506318	1.07516079097674e-25	5.63065688311522e-24
TAT	3.44476036297115	0.2317652184	-3.89366764562619	8.66948064802291e-18	6.75955159964887e-17
ADAMTS9-AS2	0.881695160894231	0.115278853728571	-2.93515204632152	4.92070093271768e-26	3.07269989466855e-24
KLHL31	1.93439061120192	0.481670154771429	-2.00576170783299	4.33217851149232e-22	7.4277394478782e-21
SGCG	2.01035120355769	0.191815889885714	-3.38965341659879	1.98156999536861e-24	6.3866456519893e-23
LINC00445	0.394756077980769	0.0378207510428571	-3.38371156148373	2.35636554825036e-19	2.374939834333e-18
PCSK1N	0.451318608355769	2.20661233741429	2.28961502721975	5.81958824107013e-13	2.39650756503904e-12
AC007240.1	0.0491513515961538	0.680811317414286	3.79195202535274	2.4671648249729e-18	2.10154883283836e-17
ESR1	3.47783897796154	0.729730026657143	-2.25275641463334	1.14626116253527e-23	2.87618223643244e-22
LINC00337	0.0480862371826923	0.345093010471429	2.84328931088388	5.67567542125732e-24	1.56998717809187e-22
MT1JP	0.206339282269231	0.0488099972714286	-2.07976992724048	2.33537142578361e-14	1.13547043553775e-13
CLPS	0.0932485291538462	0.571319059885714	2.6151437862961	2.6207454781519e-10	8.08489217194756e-10
E2F8	0.244496251759615	1.80657516142857	2.88537302516412	1.23736708202168e-26	1.0548148725686e-24
GTSE1	0.471365995576923	2.8793565974	2.61082688108929	9.12118248010594e-28	2.82646280884746e-25
ESCO2	0.220714998509615	1.21376536347143	2.4592329817148	1.5593723796216e-26	1.25785883427329e-24
GS1-594A7.3	0.100346512240385	0.484579267828571	2.27174220845538	0.0181279436323249	0.0235431146487561
SUMO2P15	0.188175324086538	0.0409878145142857	-2.19881048407118	1.03648215557069e-12	4.15942538490956e-12
SMC1B	0.16410793075	1.00692068664286	2.61723318334352	5.96114903104924e-18	4.77667541397753e-17
LINC01070	0.249387586403846	0.00508477408571429	-5.61606216748254	7.04316174274487e-25	2.64950738610487e-23
CLDN9	0.202669578634615	1.10052672801429	2.44099272682926	1.64442000675589e-14	8.16535679177748e-14
UMODL1	0.054614362125	0.504235578414286	3.20674562048317	7.24451202076147e-15	3.77501160236014e-14
AC005089.1	0.16487705975	0.0269387358857143	-2.61363662438028	1.5798503289864e-14	7.86913431582575e-14
ABCA6	1.89048690838462	0.401083709885714	-2.23678258166321	5.22106111733725e-27	5.97637462564537e-25
PI16	4.96377747322115	1.07494130557143	-2.20718055343289	1.44435499985622e-24	4.88317939332543e-23
PKMYT1	0.279194542173077	2.41973421295714	3.1155059440789	4.2748401877023e-27	5.16374916743658e-25
LINC00393	0.0331556739711538	0.453315410757143	3.77318752067937	1.82789420108722e-07	4.199457211673e-07
TP53AIP1	1.04391947342308	0.124962139914286	-3.06244745925016	7.57657082341589e-18	5.96741839624086e-17
ADGRF4	0.0302679917403846	0.209100803971429	2.78833374728579	0.000857850470207917	0.00132525768655899
BUB1	0.553024821903846	3.25599658958571	2.55768304770153	5.87407901501406e-28	2.60532006706315e-25
HBA2	4.05485887599038	0.989095741285714	-2.03546962312532	9.13707714789325e-22	1.44118806089933e-20
PIMREG	0.415665002480769	2.76985027288571	2.73631480363152	1.6733091262384e-27	3.29719114822253e-25
AL357833.1	0.0216343623269231	0.265487878042857	3.61724948722343	9.53344448520406e-05	0.000164346628324251
LINC02511	0.598576855692308	0.0591188645428571	-3.33984603133855	6.68229948400928e-26	3.91778329260037e-24
TEDC2	0.487969062855769	2.0630994444	2.07995177369046	1.80482990642237e-25	8.52347766023201e-24
AC007938.1	0.374335349509615	0.0895902065142857	-2.06291835340793	1.94188875298181e-22	3.54974310602105e-21
LHCGR	0.288966980192308	0.00832961031428571	-5.11651183410067	3.98189812722047e-23	8.70945106297777e-22
RAET1K	0.0344804005192308	0.3144863855	3.1891491246557	5.88769291519087e-20	6.67901662554781e-19
LINC01485	0.594423223240385	0.0800215867428571	-2.89302933976303	2.04893711464128e-18	1.76309418167684e-17
SLC13A2	2.46013896103846	0.600448192957143	-2.03462812875841	2.12022537652122e-14	1.03715868133531e-13
PPIAP45	0.0419783994519231	0.269789731	2.68411637020094	2.13675334195687e-12	8.2683961419767e-12
KLHL4	0.602012533548077	0.1324214784	-2.18465638106623	2.04583857101204e-19	2.08469129164847e-18
AC004461.1	0.040723802	0.275350970657143	2.75732753049473	4.65237703617982e-17	3.26236403721384e-16
AC006963.1	0.465894305663462	0.0659635147571428	-2.82026251982625	4.1477064372262e-20	4.80957874279032e-19
AC010457.1	0.806350286105769	0.114484778628571	-2.81625089818561	3.23038489188859e-24	9.67023562032602e-23
FAM180B	1.38294339228846	0.1890772885	-2.87069411836609	1.9795935640778e-21	2.92833662112629e-20
C6	1.49608616473077	0.330905402657143	-2.17670251568816	1.38662393572277e-14	6.97023550123462e-14
CDC45	0.581044541673077	3.04746602918571	2.39088947187693	1.97958256310384e-27	3.51500009389823e-25
FAM198B-AS1	1.51539460975962	0.265981269542857	-2.51029696183716	1.86395256212241e-25	8.7516584249708e-24
MIR6757	0.866155267538462	0.116833944228571	-2.89016617953286	6.46957308136473e-16	3.82854745765252e-15
SLC26A9	0.0344517455480769	0.455624251314286	3.72519555264419	3.4028068530675e-17	2.44169167564288e-16
FABP6	0.0532647710096154	0.512765518142857	3.26704568462515	1.35045783730956e-08	3.48682121302333e-08
ADAMDEC1	0.518997639980769	2.5259112245	2.2830040517614	8.19912771779992e-20	9.06163825657354e-19
TIMP4	5.07018439525962	1.02771775445714	-2.30259411011686	8.0255645042614e-26	4.51799811600552e-24
RNA5SP483	0.208647642096154	0.0483944364	-2.10815551226782	1.19976800254611e-07	2.80681491437503e-07
AC092376.3	0.582580406865385	0.133639009728571	-2.12411598470751	5.09213673038954e-22	8.59584148350448e-21
AC004947.2	0.474746624730769	0.0852835583	-2.47681820512511	1.11446760998396e-24	3.93222490645709e-23
SSTR1	0.703114225259615	0.151275046557143	-2.2165850543974	3.81155440656684e-23	8.3903063026606e-22
ITIH2	1.13613513604808	0.125508070028571	-3.17828240849847	3.5251769800348e-19	3.419620833175e-18
PRR11	0.705789417076923	2.96723880108571	2.07181133549661	1.85096665389079e-27	3.39645316230739e-25
AC135178.2	0.274259368836538	0.0332933515857143	-3.04223488806579	7.06373409972069e-18	5.5983527955518e-17
EPYC	0.0531741106730769	1.14142834655714	4.42397248706019	3.70414753118907e-24	1.08984453310554e-22
UGT2B4	0.274241240817308	0.0443953142571429	-2.62696622292463	7.32460349135705e-15	3.81348968432404e-14
PGM5P3-AS1	0.297361647875	0.0190383155428571	-3.96524084448412	9.30375486293818e-28	2.82646280884746e-25
TRMT9B	1.35763165374038	0.326640027671429	-2.05531860740681	2.99043625831315e-23	6.78151950729542e-22
ARL5AP3	0.157728699346154	0.0300254489142857	-2.39318746682807	2.17019750548021e-14	1.0594477586664e-13
NWD2	0.365684785471154	0.0735745597857143	-2.31332169344631	2.05791591414205e-14	1.00914285483775e-13
PLIN5	1.65174503033654	0.351317891671429	-2.23314204792827	2.44722191334407e-22	4.40976914190141e-21
AL121821.2	0.308311634932692	0.0686234453571429	-2.1676158684889	2.97703371245342e-20	3.5514608625288e-19
PGBD5	0.359735819682692	1.5429308977	2.10066372621712	1.4150504609447e-13	6.2504562624382e-13
AC120498.2	0.231984714913462	0.0522977905	-2.1492078504513	2.81422069485032e-08	7.03277233213556e-08
PKD1L2	0.550287328211538	0.111589883771429	-2.30197886230649	2.90088480260452e-19	2.86974093359617e-18
AP003555.2	1.31170941670192	0.197984143985714	-2.72799135627437	4.47218319211301e-19	4.25920521283726e-18
AC012354.2	0.203992253096154	1.20171487478571	2.55850836531257	2.02565110383747e-09	5.67645153113139e-09
AC013726.1	0.648820501605769	0.0661509468285714	-3.2939856956656	4.80100935134534e-17	3.35972817431264e-16
SMIM35	0.272256852355769	0.0586608809142857	-2.2144977187669	2.33397435003181e-12	8.98959708797703e-12
AC016924.1	0.208114207432692	0.0354508807571429	-2.55348208162394	3.86955263228707e-19	3.72810846392451e-18
AC003986.2	0.628396619173077	0.0988701267714286	-2.66806883165282	4.18148430176462e-20	4.84407323594303e-19
E2F2	0.439455195663462	2.1804246839	2.31082116874387	6.16688587942855e-27	6.68386881309502e-25
AC099677.2	0.220830489817308	0.0292231845142857	-2.91775407169742	5.4194828018814e-11	1.79638068934949e-10
AC110772.1	0.181139936480769	0.0391141704571429	-2.21134138340789	1.44725412868865e-14	7.24470944302744e-14
PGM5	2.65672422249038	0.6605573257	-2.0078928040466	1.98826442817229e-25	9.10416818868273e-24
PPP1R14B-AS1	0.0533307887019231	0.261534672457143	2.29396165256112	2.48883944249863e-18	2.11776008916043e-17
CENPA	0.522926898567308	3.21322393911429	2.61934034276	2.58870275414632e-27	3.9139261199727e-25
SLURP1	0.220732153798077	0.976272087428571	2.14498648287717	3.74593181138757e-06	7.56042895735805e-06
H2AC14	0.0194002946442308	0.315988041985714	4.02571949437702	1.83396930328385e-18	1.58750284884181e-17
TRARG1	5.16515290488462	0.6824170698	-2.92008541865272	6.30239527699736e-25	2.40986213273855e-23
PKHD1L1	0.531512363278846	0.1024056596	-2.37580779983796	3.13372838870055e-17	2.26162595737025e-16
AC080037.2	0.0122393634615385	0.455117893642857	5.21663987498194	6.71469429898874e-15	3.51651027361855e-14
UGT2B15	1.01057262043269	0.130364813428571	-2.95454656691892	2.89856337596266e-15	1.59443795403567e-14
AC108097.1	0.172288850490385	0.0216047837571429	-2.9954066458025	1.34820214984338e-13	5.98376722266159e-13
CDCA2	0.461694199019231	2.85185911924286	2.62689320415815	8.24199361131379e-28	2.82646280884746e-25
AC007637.1	1.05919090725	0.254201867157143	-2.05891610998254	1.04017059457346e-25	5.49877189241192e-24
KRT75	0.0539323987019231	0.548371579214286	3.34592969581103	2.15692306671604e-08	5.45023827159888e-08
LINC02732	0.0403329461442308	0.633907719771429	3.97424214010992	7.65292302734997e-18	6.02360719487356e-17
HOXD13	0.0713687441442308	0.4810974984	2.75296500662597	0.0002638878034572	0.0004333767178728
AP003306.1	0.997104073778846	0.1156478744	-3.10800534570207	7.07655226482661e-17	4.83118896171264e-16
CYCSP6	0.0364417569807692	0.576054098128571	3.98253988059244	2.14409206935125e-09	5.99159325308827e-09
KIRREL3-AS1	0.216078785394231	1.52526488028571	2.8194304649629	2.42138865372178e-15	1.34609945555421e-14
MUC13	0.056653058875	0.318410336885714	2.49066141349289	0.000942248212548672	0.00144662212002587
SHCBP1	0.437469725605769	2.10905602474286	2.2693423331362	2.34120894343329e-27	3.80256625555739e-25
AP003080.1	0.308674600759615	0.0400975589285714	-2.94450046026788	4.07401137983206e-22	7.04070506340143e-21
RNVU1-31	0.0629486966634615	0.2891911448	2.19977496407216	1.96280321857044e-08	4.98698486079656e-08
CCDC85A	0.723652458557692	0.114703269257143	-2.65739048324953	2.05346688622648e-25	9.33162867515397e-24
TMC2	0.288810667105769	0.0581859838571429	-2.31138045236959	1.0638607895947e-18	9.56933505539092e-18
COPDA1	0.0775537153365385	0.357990334357143	2.20665283296102	9.85571718597356e-06	1.89605225863491e-05
MIR628	0.239395735721154	0.0368815759	-2.69842524763953	9.93858540131096e-10	2.87074880890066e-09
CBS	0.0507012426538462	0.409344287328571	3.01322174943249	1.05695807984875e-15	6.10748998158756e-15
TRHDE	0.518308799519231	0.0538323396857143	-3.26726685219227	6.26269530888383e-19	5.84177997031236e-18
DMRT1	0.00567001425	0.286854548985714	5.6608232254529	6.66117307959462e-22	1.08926039787276e-20
ANKRD30BP3	0.0551421706442308	0.228675003757143	2.05207071021824	0.000271077109400278	0.000444786606912482
RCVRN	0.151151832538462	0.0357691065857143	-2.07921248072854	3.99678748431021e-19	3.84145452010591e-18
VTRNA1-1	0.424627517413462	0.0622950442857143	-2.76900856296608	3.52331445282558e-12	1.32977599021858e-11
GPR158	0.0953852353461538	0.548924242585714	2.52476918136452	3.01508654245796e-13	1.28027999130197e-12
RNU1-22P	0.422040147211538	0.100646001657143	-2.06809038427193	2.17985907035027e-12	8.42028801752849e-12
AC103718.1	0.0454855112596154	0.217787358685714	2.25944124194376	2.65380836705954e-09	7.36205949536956e-09
AC078993.1	0.913733916211538	0.219032832728571	-2.06062696249226	1.30847688494232e-16	8.61562860468315e-16
AL355796.1	0.0909076167788462	0.381664359771429	2.06983139029199	7.68606075693783e-06	1.49698208130993e-05
LACRT	0.504369993519231	0.0460827972857143	-3.4521822499567	1.22673895501098e-08	3.18208168776885e-08
OIP5	0.276356267346154	1.26917173058571	2.19928605607149	4.41955986440642e-27	5.31186900103008e-25
NPW	0.120108624548077	1.06249574835714	3.14504541385355	1.61499287842888e-16	1.04922158950469e-15
FRMPD2	0.249441681298077	0.0355515209571429	-2.81071936996818	9.71468246590513e-17	6.52841870605053e-16
H2AC13	0.209113188653846	1.07611387478571	2.36347479262628	1.55169777020136e-19	1.62596822145163e-18
AC004554.1	0.341204801894231	0.0786448127571429	-2.11721443352296	4.02946327826718e-25	1.65807835601384e-23
CACNA1B	0.0302099152211538	0.289447416214286	3.26020723772801	6.77512413840505e-07	1.47291701220024e-06
HAO1	0.0161044431826923	0.316485349428571	4.29660803176741	1.29192781295924e-08	3.34216108135108e-08
AC245100.3	0.0904304290192308	0.9214921074	3.34909159595046	7.77883293249165e-13	3.16124405800903e-12
AFAP1-AS1	0.0507868053846154	0.944636158771429	4.2172331271655	2.18712412180766e-08	5.52414104421343e-08
CYP4F24P	0.489976104413462	0.0756893987857143	-2.6945482397085	4.69093399129867e-11	1.5656855218389e-10
SCTR	0.333844111855769	0.0404188856428571	-3.04607314308259	1.90404762293979e-19	1.95596140000969e-18
MIR29B2CHG	0.807279626403846	0.178268242257143	-2.17901876660697	7.38534434849569e-23	1.49939955615827e-21
LINC02437	0.0600035608076923	0.371733786585714	2.6311497969342	1.19475949356135e-05	2.27861224263946e-05
MSLN	0.455997816298077	2.74218635551429	2.58822779749866	1.19283647260046e-06	2.53270400194006e-06
GABRQ	0.0192410304423077	0.446286501228571	4.53571220124318	5.6726617142504e-14	2.63394711777383e-13
FAM83D	0.739844327211538	3.89243158051429	2.3953780343123	1.23588483993863e-27	2.82954516684684e-25
AC004832.6	0.0432260884230769	0.1937353358	2.16411291798779	2.60067546471924e-11	8.92885995375935e-11
PNMA8C	0.602398042836538	0.0918582042714286	-2.71323659694877	2.39599510612631e-17	1.75969845282812e-16
FAM72B	0.126860009711538	0.968481897385714	2.93248772486994	7.04207299591099e-27	7.1746680406019e-25
ARTN	0.271849186269231	1.38318750865714	2.34711833059426	2.47335779282127e-17	1.81429888995538e-16
RAB6C	0.589179229894231	0.0851509894714286	-2.79061137298709	6.20151776610822e-22	1.02617953600319e-20
SLC47A2	0.186383568086538	0.0456184657285714	-2.03058484411405	9.65637220007383e-24	2.47270741108639e-22
ELOVL2-AS1	0.348320842105769	0.0746544931428571	-2.22211580263614	1.37009015135206e-15	7.82471538564999e-15
RDH5	1.66794725142308	0.193966628985714	-3.10419329427841	4.178825236315e-26	2.69455363428616e-24
KY	0.856124293375	0.174041203514286	-2.29839136598253	8.43984277942334e-18	6.58905296303275e-17
LNCAROD	0.0673948230673077	0.305876417485714	2.18223920185547	1.27255170526484e-15	7.28670745382473e-15
AC063944.2	0.295567579201923	0.0696653836428571	-2.084974157202	7.10045507184952e-18	5.61634547604866e-17
CXCR2P1	0.179480303894231	1.01586810774286	2.5008156691896	5.39775502544257e-12	2.00027479641515e-11
AC104454.2	0.0440973521923077	0.595793083757143	3.75604743875518	5.56886263379159e-11	1.8446233979755e-10
KCNIP2	3.96681023114423	0.697966674571429	-2.50674932218982	2.63306861828722e-24	8.09382397012637e-23
AC231657.2	0.322394194605769	0.0795606408428571	-2.01869896339102	5.16105606027316e-11	1.71450339382043e-10
CENPF	1.03687339405769	4.28412307024286	2.04676017837337	1.1949928509734e-27	2.82954516684684e-25
GPR19	0.207689087125	1.18025507394286	2.50660136722894	7.76863008890034e-26	4.39393717828203e-24
AP001360.1	0.233142124576923	0.0163535972285714	-3.83352977799073	9.09991660767256e-18	7.06765090194614e-17
ANGPTL5	0.660560626846154	0.0674433564857143	-3.29194273692028	8.2237434216796e-20	9.08049354020828e-19
TAGLN3	0.05270343325	0.364424552957143	2.78965131215808	2.27307106209077e-05	4.2040534115979e-05
NCAPH	0.510139366615385	2.5497885134	2.32141425033404	1.41409026465979e-27	3.00833743312315e-25
SLIT3-AS2	0.256623191625	0.0585172253285714	-2.13271828704876	1.1472430006023e-19	1.2380143306832e-18
CD1A	0.170746737798077	0.980533916571429	2.52170951859211	7.56421301890213e-11	2.47318488232276e-10
IHO1	0.680497750894231	0.154581089728571	-2.13822655175129	2.98607824918005e-24	9.04182994202647e-23
AC011773.1	0.041876826875	0.248204747414286	2.56730667571206	2.90022232730578e-15	1.59459158974786e-14
AC061975.6	0.00755783325	0.270176043628571	5.15978325860175	5.8539578784351e-11	1.93346303217674e-10
AUNIP	0.510968034076923	2.10269750354286	2.04093637247962	4.04454632871744e-26	2.62764336891108e-24
NOTUM	0.0862174302307692	0.679294064628571	2.97798478084791	1.36830262155497e-15	7.81636369223821e-15
CD80	0.132300788740385	0.5880824397	2.15219674929314	2.5219666525737e-22	4.52459877671477e-21
ATOH8	1.81726491002885	0.2859184902	-2.66809291593562	2.34120894343329e-27	3.80256625555739e-25
ASPM	0.346581972528846	2.80356003127143	3.01599144212554	1.67342258125946e-27	3.29719114822253e-25
S100A7A	0.0462739886057692	0.369697198057143	2.99807074627352	1.80751149364391e-06	3.7699749487386e-06
CAPZA3	0.499641534288462	0.115262090085714	-2.11597532459326	3.85577399601851e-14	1.83135932259026e-13
MYH2	0.203948079182692	0.0268739073714286	-2.92392391516042	7.14125103048135e-17	4.87397479473909e-16
AC103702.2	0.0192812392980769	0.416863638914286	4.4343058494068	1.60528145888973e-15	9.08160878060516e-15
LINC02308	0.280984164269231	0.0425835690857143	-2.72212004764692	3.9455653990453e-20	4.59735826768061e-19
GNG4	0.389394810826923	1.67822392265714	2.10762966146465	9.23597743660586e-12	3.3297304058241e-11
AC105021.1	0.265187489288462	0.0246519597142857	-3.42723847153039	9.79489193931499e-16	5.6830705391565e-15
AC012213.4	0.0384704667980769	0.4693104587	3.6087193711226	7.69910013406709e-08	1.83857509460267e-07
GFAP	0.626195949336538	0.111454118157143	-2.49016425194352	9.56793182799432e-21	1.23219996012645e-19
PFKFB1	2.46467273972115	0.301707288857143	-3.030174642007	5.60802465772559e-26	3.43017040006127e-24
CDKN2A-DT	0.0347250207019231	0.316908461728571	3.19001872202598	1.55936981922013e-12	6.1308687789358e-12
PGM5P4-AS1	0.214824111730769	0.0165953902428571	-3.69430146954853	1.1788244381922e-25	5.98445229133854e-24
ANGPTL8	1.31577513078846	0.0856800292571429	-3.94081016705243	3.18880956054756e-24	9.55768132374592e-23
MRAP	0.306724483442308	0.0592682901285714	-2.37161098846112	2.74793189112557e-16	1.72286872193209e-15
AC012414.4	0.232204190028846	0.0449128139142857	-2.37019498630602	2.56065677085543e-19	2.55937910427538e-18
LDLRAD2	0.790237381817308	0.123947835371429	-2.67255301758092	4.72436120724472e-27	5.53971681462188e-25
FBN3	0.170367821067308	0.997078030885714	2.54905354746499	5.39253320549055e-07	1.18424627670225e-06
AC009806.1	0.844473303067308	0.208193476742857	-2.020126948947	1.81245235942706e-23	4.33509749412017e-22
AGAP11	0.214132395403846	0.0118201010714286	-4.17918879605343	1.19485347905359e-26	1.02779139862637e-24
HOXC12	0.145234415317308	1.405079649	3.27419664840859	6.74098171613647e-08	1.61910190340216e-07
AQP7P2	0.683569657490385	0.0161874555714286	-5.40014022137063	1.96454830263914e-23	4.65259232500883e-22
HPSE2	1.62151909126923	0.324280277828571	-2.32203282041185	8.60110163862121e-23	1.72294400990981e-21
HHATL	0.29881189875	0.0205264640714286	-3.86368056516606	3.31313718054685e-21	4.66829962168729e-20
SRP68P1	0.215700731432692	0.0498788164	-2.11253193239246	1.03558976805774e-10	3.3355898224001e-10
AL138885.3	0.0483090065384615	0.216221284157143	2.16214445496055	5.88617327787052e-09	1.57686206679429e-08
MNX1	0.0693359475576923	0.465383956428571	2.7467460526988	3.72011608577614e-07	8.3030780380582e-07
AL139351.3	0.0342278312980769	0.203372923757143	2.57088582735768	1.98614386702608e-17	1.47856693327881e-16
IGFL2-AS1	0.0530254058173077	0.227463249942857	2.10087781315275	0.0204724168899667	0.0263897445946493
AC012354.7	0.0897363830384615	0.633969017757143	2.82064739689937	3.76028077846569e-08	9.27073121566751e-08
HMSD	0.0488650799807692	0.276898577228571	2.50248188269198	1.34302326015312e-12	5.31854911491939e-12
RNU6-242P	0.829519180682692	0.1889763203	-2.13406987180098	5.19381240925478e-18	4.20083656438985e-17
DBX2	0.430755902480769	0.0806439493857143	-2.41723236631906	1.44511419557808e-23	3.54465867686795e-22
AL356218.2	1.31878847114423	0.0543271347428571	-4.60139640979388	9.5425508743198e-26	5.13162948359954e-24
RGR	0.0602518144326923	0.296471050585714	2.29881464460886	0.00478634419896324	0.00672202277720719
AOC4P	0.452909376048077	0.0490128084857143	-3.20799168393016	1.14629054683854e-25	5.89254660919189e-24
SCN3A	0.672458390769231	0.146504843257143	-2.1984966427798	1.51535681993236e-23	3.69122926528285e-22
AF015262.1	0.0250560823942308	0.259944247385714	3.37496946145492	2.07755910170476e-08	5.26131117644111e-08
AC011306.1	0.258860564634615	0.0348424115428571	-2.89325881321544	6.09192448098532e-21	8.17174557332172e-20
ANKRD30A	2.40878908365385	0.3058291967	-2.97751002642281	8.38919772459206e-22	1.33904073641264e-20
PDZK1	2.226270318125	0.5547535723	-2.00470982048105	3.0454831892751e-15	1.6683528920646e-14
PCDH9	0.615523561682692	0.139256454157143	-2.1440698887238	6.68226605563943e-22	1.09122494188492e-20
AC004233.3	0.0632923960096154	0.343216551428571	2.43901503884709	2.38394001496085e-15	1.32558755678068e-14
LINC02234	0.227618184711538	0.0561026546571429	-2.0204748782308	3.65788743221532e-18	3.02575010652415e-17
AMTN	0.125369487192308	0.638807020185714	2.34919390402099	1.78863569849299e-05	3.34749493307182e-05
AC092053.3	0.477435464163462	0.0981899630285714	-2.28165826956561	2.4843478260653e-23	5.71217717752403e-22
PYGM	1.43824649869231	0.258992284871429	-2.47332993090829	1.15801128285429e-26	1.00875924698112e-24
AC073508.1	0.235612943259615	0.0455370348428571	-2.37130653681361	7.38443650578535e-20	8.24081173287225e-19
FRGCA	0.0450584579038462	0.411514006785714	3.19107169254653	2.6406719543493e-13	1.12666795240768e-12
H1-5	0.0590429438846154	0.4213418973	2.8351548202525	1.54961630760027e-19	1.62449528138226e-18
CHRNA6	0.0373224064615385	0.215961897542857	2.53266288224731	2.127690878086e-15	1.18887571658371e-14
FXYD1	0.171665743326923	0.0246992731	-2.79706168275222	5.60396455999188e-22	9.40042568688659e-21
TERT	0.0222175478461538	0.310878980285714	3.80658157368519	1.72520794513973e-17	1.29393287317531e-16
MYOCD	0.494811334403846	0.0584759160571429	-3.08096408533746	5.39751286456724e-27	6.1204735702892e-25
AC097493.1	0.179814831201923	0.0394343028714286	-2.18898897612158	3.3074054342814e-11	1.12467692501424e-10
BMX	1.89421562609615	0.441414796042857	-2.10139367378052	4.17909338364379e-26	2.69455363428616e-24
LINC02771	0.0715411659903846	0.3793287473	2.40660317299544	1.43201812381626e-12	5.65050092913579e-12
KCNK9	0.0159860506634615	0.2452355117	3.93928243409908	1.23868614174704e-17	9.45255157946519e-17
AQP7P1	1.40565519541346	0.0833511971428571	-4.07589601692774	7.65518508275803e-26	4.37091066554246e-24
HOXC11	0.285597021115385	1.5707025771	2.45935718596041	3.35928263018482e-15	1.83243565859488e-14
RERG-IT1	1.48976384299038	0.362865891742857	-2.0375752936493	2.2546468938524e-18	1.93216406539836e-17
CSMD2	0.0751665265192308	0.499748127471429	2.73303891841385	3.94005008135202e-15	2.12785719738351e-14
PSORS1C2	0.124816151355769	0.702911537014286	2.4935385016281	2.91245860482163e-05	5.32554997282081e-05
ZIC4	0.0517921440096154	0.471499980914286	3.186452525267	1.00343307938491e-14	5.12932400217308e-14
LINC02343	0.622681664028846	0.130589223614286	-2.2534589483135	2.06654803287458e-13	8.93608231952494e-13
AC073359.1	0.371040228576923	0.0588705369714286	-2.65595792188998	1.35522164668431e-18	1.19811761467442e-17
CCKBR	0.0429883170192308	0.925778544014286	4.42865059146942	7.53039308561507e-08	1.79989647998424e-07
IQUB	0.271832037480769	0.0569088479	-2.25599062073469	5.28155932784096e-20	6.03413132712172e-19
E2F7	0.186829009913462	1.2927764908	2.79068247563795	1.72146833158032e-26	1.35683123013203e-24
ILDR2	0.0449346392019231	0.188700799985714	2.07020061586218	2.14752561287771e-09	5.99870720983088e-09
GRPR	1.41568014021154	0.310980094785714	-2.18660119428721	2.53800727319312e-17	1.86045232559547e-16
COL11A1	0.430816730173077	3.56340860301429	3.04811174036003	1.15664200311851e-24	4.04731300214016e-23
AL133482.1	1.70107944484615	0.281487579942857	-2.59530734730706	1.77916724770923e-26	1.39308215962327e-24
AC015656.1	0.166919002201923	0.0281859056285714	-2.56610237376903	2.5292684355962e-21	3.65375929416235e-20
IGFL3	0.0381093012980769	0.5609895397	3.87975880745671	5.33427510740379e-11	1.76960122870235e-10
HTR3A	0.0452114115673077	0.438968858328571	3.27935972804201	3.33927597714571e-05	6.06265226122572e-05
MIR4653	0.687110832605769	2.82517529441429	2.03972565253806	1.55068900630477e-23	3.77282007424636e-22
PRSS41	0.0241148579615385	0.478718392057143	4.3111830169042	0.00374315441541396	0.00532886857197043
AC007423.1	1.11904654461538	0.0468722477857143	-4.57739225174697	3.13178286009757e-20	3.70481281451897e-19
AC020907.1	0.289358666134615	1.26953949042857	2.13337451450731	5.88145656984137e-16	3.50323748145657e-15
H3C8	0.109738659692308	0.498762543214286	2.1842812631712	5.03619073355487e-10	1.5042240662673e-09
LINC00377	0.411736563153846	0.0806818553857143	-2.35140540286503	1.63325764152921e-25	7.87522814358358e-24
CXCL11	0.688689251259615	3.01546733891429	2.13045654377789	9.79989961749604e-19	8.8427172299313e-18
RNU6ATAC35P	0.227265215846154	0.0525772855285714	-2.11186532365808	3.87001701482716e-09	1.05701021477577e-08
TICRR	0.379746053663462	1.71681632314286	2.17662882075339	4.3180759931749e-26	2.76058273201963e-24
AL009178.3	0.0443152399519231	0.2660202254	2.58566110723761	2.74095873305509e-13	1.16841933011488e-12
GDF10	2.44648590821154	0.335636867257143	-2.86573787375211	5.22071384881611e-27	5.97637462564537e-25
C1orf94	0.00934356952884615	0.253990401628571	4.76465635913976	2.11735097626468e-05	3.92541128855857e-05
AL031710.2	0.0498264342115385	0.250267170485714	2.32848581625114	1.35071314048348e-13	5.99241031903503e-13
SLCO1C1	0.353065600086538	0.0864080242	-2.03069906493346	4.48936905811137e-21	6.16370544731441e-20
MOB4P2	0.163998526490385	0.0161496573	-3.34410739645123	3.01359606592322e-19	2.96524036973649e-18
AC012291.1	0.385110337009615	0.0501234030714286	-2.9417155747815	4.44470519975506e-10	1.33619089034157e-09
DMBX1	0.0341870700865385	0.320047299214286	3.22676244339749	1.52920583134256e-07	3.54201674444136e-07
ACRV1	0.0674665072884615	0.363151176614286	2.42832687322306	2.21067622360098e-24	7.01984611135011e-23
RNA5SP357	0.212211252	0.0453632008857143	-2.22590680637557	5.7441942270829e-08	1.38968338195067e-07
ACAN	0.107821149384615	1.21547843402857	3.49481219701234	8.03909577163427e-21	1.05279154312999e-19
PRRT4	1.43848021628846	0.255385816414286	-2.49379507137438	1.0936908004631e-18	9.80609453992242e-18
ARHGAP20	1.99115450744231	0.359500207471429	-2.46954066571084	3.29549711977148e-28	2.60532006706315e-25
SGK2	1.37852807261538	0.257120567942857	-2.42261172102086	4.33194573719529e-22	7.4277394478782e-21
RNU6-1042P	0.0342377913365385	0.6481375507	4.24263847861938	9.82969269349107e-16	5.70188593065006e-15
SULT1C3	1.046108627	0.1621908511	-2.68926832046896	4.32498781021017e-10	1.30264449294364e-09
AC062004.1	0.531543104923077	0.10991282	-2.27382702130652	3.37999703209349e-22	5.9522614401072e-21
AC005225.4	1.11891627891346	0.225825748028571	-2.30882020033917	6.59052541077218e-27	6.94883973734183e-25
PROKR2	0.0214764688076923	0.263392015771429	3.6163829057845	0.00188382794836389	0.00278555103321619
AC024619.3	0.309585762	0.0726256446428571	-2.09178815336218	6.10796518418808e-10	1.8079456606023e-09
LINC02884	1.65892413755769	0.1330483578	-3.64022530492588	3.9074471161149e-28	2.60532006706315e-25
CAPN11	1.62367978367308	0.2942682337	-2.46406342076312	3.43358393973885e-26	2.30548856825258e-24
AC006059.4	0.354389783682692	0.0269923046571429	-3.71471694723314	6.88179274553193e-22	1.12057718300993e-20
SLC14A2	0.750882008701923	0.0949607925857143	-2.98318234334315	1.60274411336736e-21	2.4109363577675e-20
KLHL33	0.459659866	0.0519930830142857	-3.14417509669271	1.97891346856013e-27	3.51500009389823e-25
AL590434.1	0.311853762798077	0.0354556353571429	-3.13678281212775	3.61702300849964e-18	2.99765251037712e-17
SERPINA4	0.175686301134615	0.0365364832571429	-2.26559202167171	0.0062743012262764	0.00867389308012607
CARMN	2.32087099169231	0.4457286491	-2.38042873311829	3.28226161952216e-24	9.80111860994704e-23
LINC01697	1.06433586631731	0.0772858622285714	-3.78360514686282	9.26925949760868e-27	8.63621937222936e-25
NXNL1	0.167603482365385	0.0057692173	-4.86053271044331	1.86445410419188e-24	6.07286554966998e-23
ZNF676	0.649412789855769	0.0935584919714286	-2.79519528523389	2.83382723374894e-25	1.22532350811115e-23
LRRN3	1.75634061584615	0.411720834971429	-2.09283429837547	7.05565299529563e-23	1.43732022627895e-21
AC091939.1	0.207776584019231	0.0154451546	-3.74980685776129	2.42706728441202e-15	1.34894435566927e-14
ALAS2	0.352907006115385	0.0462094957571429	-2.93302681976038	3.55738443798167e-15	1.9342322352455e-14
CCDC158	1.01992738356731	0.1875378385	-2.4432128244553	4.6462609512647e-27	5.53971681462188e-25
CDKN2B-AS1	0.0380872998115385	0.192326785528571	2.33617778495978	7.20328264066182e-13	2.9337937667948e-12
AC002064.2	1.17667664275962	0.235746514885714	-2.31940956591598	2.12244305201569e-20	2.58194767633366e-19
ARMC2-AS1	0.577981637346154	0.115871556042857	-2.31849719916748	4.07806855828672e-16	2.4842527117105e-15
ALDH1L1	1.76170423031731	0.227697105885714	-2.95178387332701	5.38314030722297e-25	2.09046731348992e-23
SLC15A1	0.180656166932692	1.26763036174286	2.81081571107318	4.8420751474749e-14	2.27191544372581e-13
AP005271.1	0.182109347644231	0.0288371680142857	-2.65880358232636	1.59957213250149e-12	6.28173744830433e-12
TSBP1-AS1	0.244693885326923	0.0596115350857143	-2.03731461981436	2.50943297533337e-20	3.01910659965283e-19
AF001548.3	0.331331441009615	0.0284596346	-3.54128606747522	1.05326388503996e-21	1.64833055134053e-20
DLX6	0.0615614911057692	0.6944059442	3.49567921617972	0.000251401408994549	0.000414030355536515
ELAVL2	0.171746183682692	0.962410269771429	2.48637399570015	5.5006476205794e-10	1.63624016215181e-09
CCL11	0.110747394884615	1.20134888114286	3.43931051413395	1.31575223104602e-22	2.50618479634582e-21
CES1P1	0.290452326538462	0.0356405184571429	-3.02671115718009	1.44009670675689e-19	1.51465725107414e-18
MS4A18	0.225166141423077	0.0492731671428571	-2.19211579127962	1.72048925010474e-06	3.59783563236344e-06
NEIL3	0.173572427442308	1.58641077334286	3.19215668589172	1.32196783151677e-27	2.94235766055557e-25
NDC80	0.604942891355769	3.38486480675714	2.48422735430595	1.1949928509734e-27	2.82954516684684e-25
AC008268.1	1.86193554347115	0.133715442557143	-3.79956513607614	1.93292716351822e-19	1.98308592217887e-18
LRRC38	0.193915958653846	0.0315997490714286	-2.61744653009952	7.97455409622664e-13	3.23367630507922e-12
CASQ2	2.20528162938462	0.433670350071429	-2.34629219446378	7.17596667562716e-25	2.68267320293508e-23
POTEKP	0.854455179394231	0.111335225671429	-2.94009469372104	1.77526452108792e-17	1.32816086392504e-16
SPATA20P1	0.0356323453269231	0.950754976042857	4.73781423448708	1.86336647035216e-24	6.07286554966998e-23
PDE2A	3.23093497372115	0.759701180728571	-2.08844774640339	1.26474005740433e-28	2.60532006706315e-25
TLX3	0.002854043875	0.449662418471429	7.29969098897391	1.78157987412263e-17	1.33164232009203e-16
IGHE	0.0988875475961538	0.418505740471429	2.081386645451	9.73042884586587e-05	0.000167622222012988
AC093627.1	0.0626180944711539	0.441113430642857	2.8164981753789	5.35793980687265e-05	9.52549050200464e-05
HTR1D	0.0494208554807692	0.523860814585714	3.40599166151679	1.50604679589777e-14	7.52334847875948e-14
UCP1	0.450818963221154	0.0575003964714286	-2.97090439348033	2.97738372256207e-19	2.93633416062451e-18
PRSS1	0.0489875013942308	0.2288734068	2.22406422937979	2.68903529471853e-05	4.9327709412732e-05
ORC1	0.577125274480769	2.43199853975714	2.0751859440124	1.6379763256555e-25	7.87522814358358e-24
AL022329.1	0.225634100576923	0.0489219825285714	-2.20543034752936	2.92361377668036e-19	2.89090201414408e-18
AC108477.1	0.808751600028846	0.169616839928571	-2.25341725041477	2.34385915514468e-24	7.37456627897485e-23
AC036108.2	0.569943001326923	0.1158068125	-2.29909752151264	2.33609836953051e-16	1.48088429870186e-15
LINC02236	0.07172881725	0.2983331851	2.05629971761274	4.00797765972368e-13	1.67798065872227e-12
FOXM1	0.773202289586538	4.15395411365714	2.42556746490872	1.07997594984619e-27	2.82646280884746e-25
PLIN4	6.94901176993269	1.6255030797	-2.09592153507612	2.26220051501166e-25	1.01832913819944e-23
LINC00598	0.296716863759615	0.0400891141142857	-2.88780448161849	4.66781705740951e-22	7.95216062551451e-21
CDC20	1.36686133395192	5.48165675054286	2.00374510145476	7.96785250493643e-28	2.82646280884746e-25
KLHL34	0.0670756551826923	0.5090896479	2.92405858272308	6.83658310172409e-05	0.000119998382328765
AC013457.1	0.0243336972307692	0.524572043871429	4.4301134805218	0.000163918491206514	0.000275620641551636
LINC01016	0.349571605326923	0.0640606984428571	-2.44807657095508	3.04457702964161e-16	1.89076635781302e-15
KIF2C	0.786941498201923	3.93234720624286	2.32106241608855	2.5035622456746e-27	3.9139261199727e-25
SHISA8	0.0394051838076923	0.312141828471429	2.98574436227178	8.04925528871083e-13	3.2634170792719e-12
CR381670.1	0.252968424894231	0.0344212589571429	-2.87758555130753	2.01639294247217e-23	4.75196603442608e-22
GPIHBP1	3.85797535614423	0.7032065335	-2.45582354806119	1.55382204111078e-28	2.60532006706315e-25
POU4F1	0.0141517984134615	0.408595732942857	4.85161682995752	1.313909792661e-17	9.99802582968823e-17
SLC26A5	0.276936921826923	0.0497798741571429	-2.47592292141572	2.48062275642527e-21	3.59428630614531e-20
SERTM1	0.317743849884615	0.0720508457714286	-2.14077693056692	3.00173495530987e-14	1.44398048540602e-13
AC012146.3	0.233111821778846	0.0483883193714286	-2.26829143223536	7.48636486877531e-08	1.7906192907027e-07
IBSP	0.0232207015096154	1.35601314255714	5.86781579356138	4.18116526162217e-26	2.69455363428616e-24
HSPB7	4.03270383284615	0.669623078014286	-2.59032630101633	4.58707271603287e-25	1.82556380708606e-23
LINC02242	0.210311621663462	0.0195923591857143	-3.42416554130147	6.78486610638576e-21	9.00080637225722e-20
SMYD1	2.19042435075	0.303275887485714	-2.85250768663016	1.47698999002972e-16	9.66092119192773e-16
BUB1B	0.590719853182692	2.80326603052857	2.24656265828427	2.04689871229701e-27	3.51500009389823e-25
KIAA0319	0.0671927272403846	0.320781768414286	2.25521515561171	0.00038838366020377	0.000625391368507375
FP325317.1	1.51583511660577	0.0498260784428571	-4.92706799285701	5.25807294443996e-25	2.05517979574712e-23
AC002451.1	0.227789814326923	0.0373842806714286	-2.60719955920644	7.27849630001067e-27	7.3239127953363e-25
LVRN	1.52509603425	0.0887369292714286	-4.10322165105743	1.05123009106307e-24	3.73808711967072e-23
AC000067.1	0.04184466725	0.278906887842857	2.73666788310249	3.13911989270855e-12	1.19188380952343e-11
AL356292.1	0.0495234280480769	0.237401244371429	2.26114440955299	3.45533699719183e-05	6.26485071190958e-05
AC100793.4	1.65738988724038	0.4040924854	-2.03615559635721	9.79191552484234e-24	2.50378370779153e-22
HPDL	0.490379316557692	2.15394236037143	2.13500960901599	1.51992172008178e-20	1.88922931959717e-19
MMP11	1.00282993390385	5.00781821294286	2.32010522689842	9.43529846720774e-28	2.82646280884746e-25
TLX1	0.0220877193269231	1.50619993222857	6.09152501457658	3.42684081472263e-19	3.33120721971292e-18
LYVE1	4.30071512019231	0.922500650742857	-2.22095473620088	4.16664909710671e-25	1.70047387090409e-23
AC022081.1	0.278503855461538	0.0225533240285714	-3.6262853133034	2.4832549727659e-09	6.90805266003318e-09
MAS1L	0.328891129769231	0.0435503756285714	-2.91685303159725	1.74162018516728e-20	2.15244555326741e-19
AC009121.2	0.0506643622980769	0.248244616428571	2.29271922470079	5.04190051936581e-18	4.08484006351585e-17
AC138904.1	0.136122995336538	0.810756695414286	2.57435823009643	3.28731350614676e-18	2.74949346070827e-17
NCAPG	0.532951122413462	2.8266881381	2.40703758990297	2.67707404201879e-27	3.94794514245691e-25
AC104212.2	0.730489586125	0.0850468229857143	-3.10253445748003	8.11010018432006e-17	5.49776052540005e-16
LINC00603	0.170165085913462	0.0347157553714286	-2.29327259035637	3.73860143010985e-10	1.13170257117467e-09
AC010425.1	0.343042007807692	0.0700606442571429	-2.29170909504065	6.89326485308571e-18	5.47046221652276e-17
SCARA5	4.31721353139423	0.621415802671429	-2.79646961600284	1.73064239910248e-27	3.3549340314214e-25
AC079089.1	0.026224593125	0.220466126242857	3.07156471371412	7.87974626478283e-15	4.08306403778508e-14
CWH43	0.150280174394231	0.623957029414286	2.05379198190348	0.00610084495069438	0.00845062296443422
ACP7	0.0306812634711538	0.389935514657143	3.66780575876185	4.31025608059463e-06	8.64280410955403e-06
MAGEB4	0.0802269740192308	0.374378513828571	2.22233835057193	0.0263444044153689	0.033433651514526
AC064807.2	0.0861790810096154	0.387377911428571	2.16833207362785	8.95620090768176e-13	3.6122341848801e-12
PACSIN1	0.220672755788462	0.908562846328571	2.04167778498431	1.08803052275856e-17	8.38575976219957e-17
PIF1	0.205362436432692	1.40472125057143	2.77403965152954	1.30595688158074e-25	6.4597871460581e-24
ERBB4	1.99341147283654	0.335223091385714	-2.57204610119063	2.06521280768174e-23	4.84828353795987e-22
TAFA4	0.0302627252115385	0.2256302391	2.89834661581053	2.51993052563481e-09	7.00278496823232e-09
ADH1A	0.780952765865385	0.0364307980428571	-4.42200478909657	8.86493828724833e-27	8.37682023189768e-25
PEBP4	1.13623020015385	0.266082048185714	-2.09431207022119	1.24755865784901e-21	1.92235993701119e-20
RAD54B	0.213149195990385	0.856331216628571	2.00630530492019	2.09770598146038e-26	1.58568101831272e-24
RXRG	0.785615807028846	0.129247257971429	-2.60369028422082	1.45706164566537e-22	2.73845565586428e-21
AC009951.6	1.62017700798077	0.247381363885714	-2.71134271320392	4.7377460382552e-24	1.34935946999501e-22
AP001528.1	2.64550196509615	0.532545610342857	-2.31256449274527	2.39273099954977e-26	1.73777023290366e-24
C4orf51	0.0341441296346154	0.516942923814286	3.92029553606821	4.95367961386718e-07	1.09204466762784e-06
LINC01942	0.233888309432692	0.0270034642857143	-3.11460334426557	2.00912582870302e-12	7.8072044407312e-12
LRRC70	0.747676716221154	0.136024377428571	-2.45854938071951	5.57950557751009e-27	6.23980481965582e-25
C11orf86	0.0427164819615385	0.759748061671429	4.15265634929584	5.98093220883654e-10	1.77187143746627e-09
AC110772.2	0.534557035182692	0.1247346215	-2.09948192915948	7.04139498794485e-20	7.87993727747757e-19
MKI67	0.895074262778846	3.88219629147143	2.11679377499892	1.12054118651545e-26	9.86650880639502e-25
FSD1	0.0537939416153846	0.624044550642857	3.53613341924654	2.77137855356377e-15	1.52864611451505e-14
HIF3A	1.390322625625	0.325593151457143	-2.09427744117376	4.7392409601434e-22	8.04576159437415e-21
TCEAL6	0.220429617490385	0.0194681593428571	-3.50112968809897	1.42287048757967e-18	1.25239695278067e-17
ULBP1	0.0997137956538462	1.22252978218571	3.61593268212521	1.14701324575547e-25	5.89254660919189e-24
CARD17	0.0351300119038462	0.220323121428571	2.64884493358527	8.5110472766817e-12	3.08161702721607e-11
RDM1	0.100927958365385	0.5909852526	2.54979625473629	2.10515137304164e-21	3.10261365451716e-20
AC007639.1	0.0154822447884615	0.230182614285714	3.89409230092174	1.37042072195987e-17	1.03984132937094e-16
FER1L5	0.254720248855769	0.0417063556285714	-2.61057449274375	3.52563254252802e-17	2.52410901476984e-16
PAMR1	4.20308705917308	0.8829575164	-2.25103341033581	4.79169863992202e-28	2.60532006706315e-25
AL022334.1	0.0837921906057692	0.471969350428571	2.49380547759642	1.79129807512492e-13	7.80058390033566e-13
ADCY5	2.58611306774038	0.470407638814286	-2.45880195977252	1.04413237213828e-27	2.82646280884746e-25
AP000445.1	0.520460459057692	0.0244770565	-4.41028658021817	1.32458348050197e-19	1.40699680531623e-18
KCNG1	0.248392109375	1.56967863967143	2.65977797679352	7.88938135105283e-15	4.08482010037358e-14
MAP1LC3C	2.35161928614423	0.437995291971429	-2.42466724747812	6.28547058913114e-26	3.75846124431677e-24
PSLNR	0.00478863698076923	0.3344937558	6.1262203980009	1.8619019357796e-20	2.28932985842813e-19
SLC7A3	1.4036369905	0.224517391114286	-2.64427076761606	2.2510046787407e-17	1.66235485307431e-16
GSTM5	2.34785917348077	0.385685985914286	-2.60584724599724	9.75387773295741e-26	5.22190897427239e-24
MYBL2	1.178555453625	5.26778509374286	2.16017684798508	2.76806378266391e-27	3.98462220839648e-25
KIF15	0.528730305336538	2.35739641201429	2.15659045240249	1.78980202814905e-27	3.36119227755054e-25
LINC01943	0.153973249923077	0.666245575828571	2.11337431732711	5.87280204362799e-23	1.22245998528691e-21
CCDC144A	0.184671809471154	0.0333741036	-2.46816265991067	1.63123411733313e-14	8.1032456525013e-14
MCCD1	0.382550069509615	0.0485654595714286	-2.97764606628649	2.40725593373634e-16	1.52358130950906e-15
AL356417.2	0.247478733490385	1.44737522628571	2.54806252233792	2.66808504452297e-19	2.65253972142535e-18
B3GALT1	0.7062696575	0.123138304514286	-2.51993950789392	6.98837632896035e-22	1.13363335242937e-20
CST1	0.132007838028846	2.1601364013	4.03242691594959	1.27261372536438e-19	1.36020848067181e-18
AC006159.1	0.382682336653846	0.0655839594285714	-2.54473240480893	1.63003312088817e-19	1.70211712249826e-18
AGTR1	2.81142624707692	0.464086602471429	-2.5988362461149	9.75880477734316e-28	2.82646280884746e-25
LPO	0.0341385427019231	0.311581870857143	3.19013791441393	1.11658652111139e-12	4.46152041131576e-12
SLC24A2	0.0276239310288462	0.249908762114286	3.17741094269236	4.4333573900302e-20	5.12351177603586e-19
NFYCP2	0.0128329025288462	0.568026814157143	5.46803961560786	2.90635129784747e-08	7.25169944962191e-08
AC091151.7	0.312300622903846	0.0585724324428571	-2.41464173271159	2.48907692165167e-13	1.06501301250735e-12
KLB	2.40479676838462	0.303664868485714	-2.98536306025935	1.18388144209476e-22	2.27859991288778e-21
MCCD1P1	0.221190813682692	0.0507290352285714	-2.124407841498	2.07588315811698e-12	8.05229616827755e-12
VTRNA1-3	0.406490776173077	0.0781183025857143	-2.37949010926937	3.84847502249411e-07	8.57603064714132e-07
HSD17B6	0.391087236211538	1.60521407897143	2.03720335766221	6.60127573846147e-26	3.87974244990555e-24
AC084064.1	0.506597300278846	0.0461801876714286	-3.45549344756879	1.25790653670099e-23	3.12448498802947e-22
STRA8	0.02379869725	0.496190898228571	4.38194076458945	3.40169177484986e-10	1.03611083228384e-09
IL21R	0.177637414634615	1.02780357534286	2.53255719140682	1.75396175385095e-19	1.8126282303985e-18
CA9	0.200701647865385	2.25719894701429	3.49140921453447	1.3244257411426e-19	1.40699680531623e-18
SGO1	0.189371605903846	1.64149291007143	3.11571658205103	1.19474844831844e-27	2.82954516684684e-25
CDCA3	0.44519700475	2.84463692997143	2.67572873705271	3.29572661395685e-28	2.60532006706315e-25
IGDCC3	0.492509151807692	0.0795437806142857	-2.6303294946473	3.0772092325528e-16	1.90742536183869e-15
MASP1	0.635723203567308	0.119164691542857	-2.41544191794073	2.35375606386578e-21	3.42443947846261e-20
LINC02712	0.660386362461538	0.114607058385714	-2.52661442857488	1.21519721747471e-15	6.98157521836928e-15
AC010623.1	0.239293370115385	0.0410329084142857	-2.54392710473278	4.27182797998817e-21	5.8913483065379e-20
LINC02195	0.0857044403173077	0.509127965714286	2.57058645616003	1.6557423456383e-12	6.49595797363366e-12
AC024337.2	0.342477461519231	0.0855817213857143	-2.00063444462298	3.53911768995907e-23	7.87715842881816e-22
AL592494.2	0.099287672375	0.776319525942857	2.96696406660695	2.44108262999551e-18	2.0808065340366e-17
RPS17P1	0.311731445423077	0.0392985343857143	-2.98775627772497	2.10916454032604e-16	1.34554398143199e-15
LMO7DN	0.296621191192308	0.0336816672285714	-3.13858621231077	4.88195988614845e-21	6.64886978715221e-20
HCAR3	0.707218950778846	0.1373606522	-2.36418813948181	2.39471017701205e-24	7.47807775512342e-23
AC104211.1	0.695143118538462	0.0514954492285714	-3.75479318684603	3.47401746308403e-28	2.60532006706315e-25
PAX6	0.00800766443653846	0.309309083242857	5.27152387145034	5.05220654499516e-15	2.69578115268798e-14
CASP12	0.500950023951923	0.0682917842142857	-2.87488275182117	2.98492753947983e-27	4.22068754082448e-25
AP000439.3	0.0268017132211538	0.211157463128571	2.97792210970617	0.00269691086983853	0.00390555717146687
TMEM232	0.278893575153846	0.0669513402	-2.05852985938081	8.6616090357495e-24	2.2414636384376e-22
CRYBG2	0.0761743584326923	0.5239613347	2.78208300399582	4.33101475979949e-22	7.4277394478782e-21
HORMAD1	0.115014191894231	2.39015670464286	4.377221412913	3.70076312668803e-15	2.00855597289065e-14
CYP4F22	2.26242440046154	0.327739276728571	-2.78724910202183	1.40111858910541e-19	1.47849379477242e-18
SOCAR	0.0295675423269231	0.204784331542857	2.79201910027149	1.1295386177716e-20	1.43660578275099e-19
C10orf88B	0.184992300394231	0.788731117328571	2.09206833630972	1.74062802586124e-18	1.51023622669709e-17
RNU6-411P	0.236698554605769	0.0496501045428571	-2.25318223571919	1.59352230624135e-08	4.08152255699836e-08
RNU6-1161P	0.445344180740385	0.0423307985714286	-3.39514113214504	1.34617006881474e-12	5.33013278111822e-12
AL645608.2	0.0562624306730769	0.261574075642857	2.216975776765	4.78285122815171e-10	1.43390094565117e-09
HOXB13	0.0500333628846154	0.868867953785714	4.11817461176916	2.29799923378579e-10	7.12581341353752e-10
FYB2	0.713764095990385	0.132141584728571	-2.43336278058784	5.34064084081501e-15	2.84110631756634e-14
ELFN1-AS1	0.0676999493557692	0.646343709842857	3.25507489938527	7.45079302131957e-08	1.78246579066958e-07
AC135584.1	0.476774388509615	0.1087020336	-2.13292780822702	5.22821370991585e-15	2.78413383161181e-14
AC125494.3	0.0623983061346154	0.285085943	2.19181813340219	1.30316224815109e-13	5.79456421033221e-13
LINC00634	0.0462559106730769	0.563412563314286	3.60648210117061	1.12653422827536e-25	5.86139172711755e-24
LGALS17A	0.0533941609807692	0.404063238642857	2.91982721521354	6.26602762652168e-08	1.50879266839956e-07
AC123912.4	0.583374429673077	0.141531808871429	-2.04329582065656	9.105120842982e-21	1.17798113468031e-19
AC103591.2	0.328129284394231	0.0729216714	-2.16984482096574	2.86457979635282e-22	5.11580751446724e-21
AC090004.2	1.20479199525962	0.141540841371429	-3.08949378430044	5.67777580111996e-28	2.60532006706315e-25
NUDT19P5	0.218550037692308	0.0146854146142857	-3.89550772388323	6.11362277545502e-20	6.91573008359472e-19
MT1H	0.142789198759615	0.9315270037	2.70571074022013	8.51439600752517e-15	4.39392553089073e-14
BIRC5	0.895699827	4.60567100244286	2.36232412592313	2.04703703185857e-27	3.51500009389823e-25
TMEM132E	0.0927261217884615	0.5513162409	2.57183238007548	1.50880085187656e-05	2.84749586852546e-05
LINC00511	0.0517748475865385	0.852370661	4.04115762913556	4.21827407577575e-24	1.21923952095296e-22
AC025268.1	0.403094689990385	0.0409137041571429	-3.30046271465843	9.56947324276977e-25	3.44357781152245e-23
SERPINB4	0.0729717314423077	0.522894883428571	2.84111136242371	0.00423973977091321	0.00599746157907443
DMGDH	1.26533885415385	0.310797114085714	-2.02547877355778	7.97141587249815e-23	1.60617682098165e-21
AC004947.1	0.489097657865385	0.0529423440857143	-3.20762857766862	1.02854912823021e-27	2.82646280884746e-25
AP001591.1	0.156002000192308	0.0356728382285714	-2.12866661659068	1.41349863951438e-09	4.0262685503788e-09
VSIG10L2	0.217367543701923	0.0433476259714286	-2.3261116516762	5.53594852631908e-18	4.46105030759833e-17
HEPACAM2	1.60479084371154	0.2884628463	-2.47592786124986	1.59538054504483e-18	1.39453663788319e-17
ANGPTL1	2.94651486379808	0.567245462471429	-2.3769644753311	1.99662687280282e-26	1.53829861437289e-24
AC053545.1	0.436691197451923	0.0891788849714286	-2.29183938400967	8.73977557164245e-14	3.96464852219553e-13
PHYHIP	1.53183298283654	0.328794277842857	-2.22000191099672	3.54751561206764e-26	2.36905989099558e-24
C2orf73	0.278102500913462	0.053760593	-2.37099576177832	7.14277655502267e-26	4.13730271878638e-24
AC104237.3	0.741609844788462	0.110239167014286	-2.75002350375797	2.33931333147148e-15	1.30258081681518e-14
ALDH1A2	1.69383344739423	0.349774804285714	-2.27579374830392	4.3180759931749e-26	2.76058273201963e-24
TPO	0.908079999490385	0.152006826542857	-2.57868328503913	1.12054118651545e-26	9.86650880639502e-25
LINC01561	0.0121570380961538	0.246781812642857	4.34337239161736	1.09719787922829e-21	1.7104048392276e-20
NDNF	1.87577580531731	0.464268109557143	-2.01445731462622	5.5036087796899e-22	9.23951776997923e-21
EMSLR	0.165270093644231	0.682238915285714	2.04545136323563	1.511723833807e-14	7.54617341400691e-14
PCDH8	0.0648392912596154	0.425602871657143	2.71456765877049	5.5767996012513e-08	1.35108958692682e-07
LCT	0.0793117909903846	0.4405129782	2.47357725670196	2.57583804160057e-07	5.84021834031263e-07
CR381653.2	0.368900853163462	0.0846421424285714	-2.12378507562729	9.56713377894064e-21	1.23219996012645e-19
AC117509.1	0.815648055336539	0.107368364028571	-2.9253778093529	1.10474295085806e-19	1.19620770507775e-18
SCDP1	0.230307344557692	0.0484220081285714	-2.24982560348664	1.14645882785535e-07	2.68796217833384e-07
ADAMTS14	0.195663719096154	1.05722269397143	2.43383112435786	6.05549503190416e-23	1.25498516684967e-21
TUBAP9	0.175709913298077	0.0218687413714286	-3.00625349305562	6.30927345089664e-12	2.31970503537249e-11
DSC1	0.700987025807692	0.156942316457143	-2.15915334287117	3.22831790339779e-13	1.36488008398685e-12
KIF18B	0.296122924826923	2.60286581132857	3.13583284818532	2.11705633260331e-27	3.58378874106467e-25
AC011498.4	0.401958099355769	0.0636862353857143	-2.65799162164705	4.95558604850445e-19	4.68432471230633e-18
PLK1	0.586608563211538	3.46282839487143	2.56148085803243	2.9751373912599e-28	2.60532006706315e-25
AC100826.1	0.200629782192308	0.00569325981428571	-5.1391370311394	6.7367986413894e-10	1.98139197041134e-09
SPOCK3	0.324677721942308	0.0743318869857143	-2.12695525840458	1.08994525517129e-16	7.26771263351109e-16
ERVV-2	0.00459278024038462	0.258529116942857	5.81481520976064	1.05143731857348e-15	6.07704983502508e-15
VN1R53P	1.46098939317308	0.121406737385714	-3.58902531384561	8.61777191436554e-22	1.37097287410668e-20
GRIA1	0.458043573028846	0.0208941744142857	-4.45431218627225	4.7077982935965e-27	5.53971681462188e-25
AC004004.1	0.214311448019231	0.0504137789571429	-2.08781891126308	2.09120143342873e-08	5.29530180730642e-08
TNRC18P1	1.02879870776923	0.196281721614286	-2.38996299990528	7.56775763719636e-16	4.4382568380157e-15
LINC01910	0.0344100160480769	0.252366852414286	2.87462195931674	1.05455284954091e-08	2.75356739053491e-08
AC106738.2	1.05015728733654	0.229967642728571	-2.19110263556441	3.64818479396501e-16	2.23483858504921e-15
CALCR	0.419077416471154	0.0704487796857143	-2.5725701571419	3.89827964181198e-22	6.77562154952107e-21
AC087242.1	0.369939344394231	0.0678035824428571	-2.44785533834045	7.27054875281395e-15	3.78616661438782e-14
FHL5	2.33939732901923	0.484938401685714	-2.27026350474275	1.41418641294166e-27	3.00833743312315e-25
AC008663.1	2.38680250258654	0.0936924972285714	-4.67100186106473	8.22844566810089e-23	1.65104655233564e-21
DEPDC1	0.299306990490385	2.32758823608571	2.9591379803326	3.27241950881825e-27	4.34599006370017e-25
AL161431.1	0.00369685845192308	0.642921946442857	7.44219998282665	2.47917819702956e-12	9.53206741845754e-12
AC006237.1	0.182384756903846	0.0358282362	-2.34781623150655	5.96365891079447e-15	3.14718842805e-14
FAM83C-AS1	0.0409921923076923	0.2065022082	2.33273615489564	1.41265197909384e-13	6.2504562624382e-13
MRPL40P1	0.0525085485673077	0.225866939442857	2.10484889368155	1.47064719859421e-11	5.18273235006709e-11
ACVR1C	2.50516617020192	0.229334531057143	-3.44938079804763	8.82651104198729e-25	3.22449350193451e-23
MCEMP1	0.0781202591057692	0.348774216071429	2.15852475012761	6.30061682035049e-10	1.86192723587165e-09
AC087481.1	0.0453754029903846	0.215601831442857	2.24838707198714	3.38277434536553e-12	1.27793697491587e-11
GPD1	6.28289255202885	1.22482194314286	-2.3588568731941	2.65752389183514e-25	1.16572188525425e-23
SCN4A	1.55841941051923	0.259902951057143	-2.58403863175089	2.83417867755137e-25	1.22532350811115e-23
KCNE1	0.344757420288462	0.0647604252142857	-2.41239724005011	1.83239196618472e-20	2.25650809852194e-19
SRARP	1.14777895108654	0.0884991997	-3.69703660327306	1.84253844708871e-19	1.89845431595021e-18
LINC02224	0.179700864403846	0.0163743601285714	-3.4560869128305	1.60006063430146e-18	1.39811913948886e-17
LRRC3B	0.358671848028846	0.0509113194142857	-2.81660615335298	1.42724422987955e-22	2.68451461641977e-21
LINC02202	1.11419185728846	0.1913611384	-2.5416278953509	6.38836051629674e-26	3.79241364863552e-24
CDCA5	0.916910982461538	3.85687242864286	2.07257784474832	5.3978716902459e-27	6.1204735702892e-25
UGT2B11	1.90915105792308	0.461893755628571	-2.04729831019739	1.83073673411366e-15	1.03037343981794e-14
ACSM5	2.00640778267308	0.253653268728571	-2.98368519220869	9.18525648739299e-27	8.59181872578662e-25
AC004160.2	0.522145997288462	0.110667164557143	-2.23822602375352	4.376389351771e-11	1.46517614537425e-10
C1orf105	0.0177286958269231	0.340419339171429	4.26315468212082	1.63655732105786e-11	5.73546652333997e-11
SLC14A2-AS1	0.256007534875	0.0298721984	-3.0993109529321	2.29012865299102e-20	2.77330541866993e-19
LINC01768	0.345759501288462	0.0738121861857143	-2.22783797043537	2.42946350016675e-15	1.34996402258457e-14
OR7E13P	0.238044368673077	0.0266433746571429	-3.15938176875409	1.18704378594426e-23	2.97230817984668e-22
AC092667.1	0.327634693336538	0.0556374879571429	-2.5579589439653	6.43710995560351e-22	1.05910505895138e-20
HMCN2	0.723209399057692	0.167928440871429	-2.10656683740744	9.79901702543508e-19	8.8427172299313e-18
ABCC6	1.39729258109615	0.280658570357143	-2.31574612028183	6.74922586601506e-24	1.8066580330431e-22
DLGAP5	0.590033457586538	3.28505023781429	2.47704676435844	1.5126785246827e-27	3.13463503244162e-25
DIO3OS	0.826614526903846	0.189330292771429	-2.12630945768137	3.8416850226781e-22	6.68352568053784e-21
AC027228.2	0.144234521221154	0.6761733655	2.2289766876795	1.25973940554447e-20	1.58708678356803e-19
AC016682.1	0.558405330971154	0.0925957221428571	-2.5922952660581	1.79639254147103e-21	2.67378847751583e-20
OR2B6	0.0388684195384615	0.609758989028571	3.97156876995315	1.45660895924575e-25	7.08784740128529e-24
RNASE7	1.36093866811538	0.275698279014286	-2.30343988521704	3.90788828724569e-18	3.22035716999698e-17
ENTHD1	0.0272783689903846	0.238296345128571	3.1269275329387	1.37192483738704e-19	1.45151097011926e-18
FOXCUT	0.405047609682692	2.24872350657143	2.47294288557686	1.49675588827761e-17	1.13075197928095e-16
LINC02321	0.0515035683557692	0.249415880114286	2.27580902729295	9.54804599907407e-20	1.04088857018477e-18
AUXG01000058.1	2.36071266370192	0.263453244385714	-3.16360360180927	7.52776284405141e-27	7.38581074470644e-25
AP001434.1	0.0261505020769231	0.7968929758	4.9294754297202	2.35320248855932e-26	1.72458175060942e-24
AC046168.1	0.0371669297115385	0.268627948628571	2.85351799368752	1.98208967434891e-06	4.11873025518664e-06
TRIM43	0.0223455867596154	0.2204737772	3.30254524091227	9.22897599052623e-08	2.18503028523855e-07
CELF4	0.128330132961538	0.583615957714286	2.18515936440261	3.23669827197028e-10	9.87972599020436e-10
KCNC2	0.525495799634615	0.0177392703142857	-4.88866066028877	7.24318966912062e-21	9.56658204760008e-20
AC115837.1	0.322089065326923	0.0373659488571429	-3.10766362003414	2.48309701309329e-12	9.54560786834104e-12
LINC00993	4.33141167309615	0.659433224914286	-2.71553881513203	1.15793646769328e-21	1.79585663078509e-20
TCEAL5	1.69839179989423	0.3845420689	-2.14295596804918	1.36714298642777e-19	1.44708864411056e-18
LINC00924	0.645646429701923	0.154508418371429	-2.06305888405202	3.43996513158255e-24	1.01972467085126e-22
KCNJ10	0.0671722308653846	0.371901317157143	2.46898300918375	1.67093085212501e-18	1.45528390664424e-17
CNTFR-AS1	0.243570749461538	0.0592313621571429	-2.03990772003195	3.40697468361816e-18	2.83969686008368e-17
TPSG1	0.526735562528846	0.0750404883571429	-2.81133774434012	4.27193390143481e-22	7.36648114223027e-21
AC068473.4	0.0496725678557692	0.270726033028571	2.44631238897307	5.93628156667347e-15	3.13411676476382e-14
ZIC1	0.136567273038462	1.46296984892857	3.42121633363662	4.54876338233218e-18	3.70654827744071e-17
ITIH5	4.14874870534615	0.978985060542857	-2.08331752472845	3.77644065277843e-28	2.60532006706315e-25
AC012354.4	0.0568042589903846	0.3705282034	2.70551235268674	1.59066205716123e-06	3.33941786288573e-06
AADAC	1.36405888948077	0.269774939571429	-2.33807768793748	1.58034701125938e-11	5.54574911775956e-11
TNMD	2.83153293157692	0.476929523585714	-2.56973531048089	4.29945343904152e-25	1.73523894064477e-23
FCAMR	0.0308291754134615	0.235731424157143	2.93477588236978	6.2837208992115e-09	1.67905828118326e-08
AC122710.2	0.0399307656923077	0.2304743738	2.52903370610353	1.26501959379118e-09	3.61791088584799e-09
ELANE	0.587452300134615	0.0702285924571429	-3.06434128705404	1.20547279472422e-25	6.06216632627213e-24
LINC01230	0.998386177086538	0.0934975877142857	-3.41659691153333	3.12020421311857e-20	3.69293298251818e-19
DACH1	2.355992702125	0.522733626814286	-2.17218719611104	3.6649261993513e-25	1.53479958153322e-23
MYMX	1.94046382810577	0.321196518985714	-2.59487337767892	1.46324111592902e-22	2.74514238560933e-21
URAD	0.306332066605769	0.0155112830142857	-4.30370646624804	1.6487422526368e-07	3.80678765429674e-07
LINC00514	0.0500978735192308	0.404511323657143	3.01335881675712	4.2898565433761e-15	2.31106166718231e-14
AC010969.1	0.418322612230769	0.0592898193142857	-2.81875967905302	2.68407538564777e-13	1.14498321420055e-12
AL451007.2	0.0859693007019231	0.477417690671429	2.47335855016749	7.29714717737852e-11	2.38813919468788e-10
GXYLT1P6	0.299384458471154	0.0120405815857143	-4.63602234658582	9.61994685662168e-10	2.78406311749906e-09
SLC7A10	2.22235763770192	0.423945295871429	-2.39014098165087	8.66550872358373e-17	5.85656902981709e-16
AL356489.2	0.759240892855769	0.0821754116428571	-3.20777901491891	2.64716238232495e-27	3.94794514245691e-25
SLC26A3	1.307696480875	0.154461952428571	-3.08170430945351	8.46669211560449e-21	1.10549888688159e-19
PCK1	2.64232830295192	0.222185086214286	-3.57197584241324	4.05251375626795e-22	7.02338324968774e-21
NANOGP3	0.182159898932692	0.00905118254285714	-4.33095529236452	4.69841118395271e-14	2.21148243665274e-13
AC113368.1	0.788720824798077	0.0781177845571429	-3.33579179535605	9.57627472724037e-23	1.88684009748692e-21
RAB6C-AS1	0.625249992788461	0.0980281699714286	-2.67316484022036	2.1086511391461e-20	2.56646866241995e-19
KCNIP2-AS1	0.5593070225	0.1184301009	-2.23960463296549	3.19281615570301e-16	1.97247275124104e-15
SBK3	0.184082833730769	0.0441242290714286	-2.06071212010211	1.63996974707219e-18	1.42987278854267e-17
DDN	0.0528598257211538	0.440026273785714	3.05734609550801	4.80745895050881e-21	6.55111668097113e-20
KLK3	0.452591346740385	0.0785819788428571	-2.52593859829744	9.95973556925681e-15	5.09495900433699e-14
AC090125.1	0.0172590142884615	0.414926874514286	4.58743512699946	5.55401699568169e-23	1.16295697336408e-21
ADRA1A	0.821067193375	0.0855173182714286	-3.26321177458108	2.38275086439281e-24	7.47807775512342e-23
CDC25A	0.580785841	2.40566083752857	2.05035507090554	2.5035622456746e-27	3.9139261199727e-25
KNL1	0.294599653413462	1.6650631684	2.49874927242968	1.45965259694433e-26	1.19351776464764e-24
RNU5B-3P	0.786809601548077	0.0355513599428571	-4.4680379098423	9.04270238842901e-21	1.17053570281667e-19
NTF4	1.10525088503846	0.227066969742857	-2.28318412450477	3.36025309222324e-15	1.83243565859488e-14
AL732437.3	0.0589197047884615	0.429579937557143	2.86610451045992	8.50609542312706e-08	2.02144855937843e-07
TRPA1	0.0470511574134615	0.298267442985714	2.66430439325119	1.83071302210726e-14	9.03593495787605e-14
CYP2G1P	0.357383175153846	0.046101724	-2.95457910976657	1.54785464419216e-14	7.72096491742916e-14
AL512785.1	0.342147510865385	0.0751970903571429	-2.185869706661	1.58239879050157e-12	6.22039282519652e-12
COL4A6	1.56009106147115	0.229699220857143	-2.76381237249351	1.31803713118954e-23	3.25621547374452e-22
DNAH11	0.0762302130480769	0.329732107342857	2.11285956160057	5.61153500678679e-07	1.22953013328858e-06
FRMD1	0.639858604634615	0.0633783526428571	-3.33569106873416	7.39485520142421e-22	1.19702039954098e-20
MAMDC2	3.60146987732692	0.812981887414286	-2.14729072196677	1.56455207731807e-27	3.18717820631964e-25
AL023803.2	0.0449890344230769	0.713928550657143	3.98813438929822	9.26591375769537e-28	2.82646280884746e-25
AL512324.3	0.0629735299711539	0.359694039357143	2.5139528073881	2.02237580176469e-06	4.19845146582776e-06
LINC02159	0.0404327033942308	0.265337748971429	2.71423536615567	1.47305436505855e-10	4.66956096891434e-10
LINC01359	0.375276595480769	0.0909663251428571	-2.04454984038885	3.20856147290065e-22	5.67591919814831e-21
CLDN6	0.0429512354903846	0.991446021457143	4.52876269199928	4.61895400406958e-18	3.75991928038688e-17
B3GAT1-DT	0.330882655653846	0.0446863665142857	-2.88841302195926	1.03165109928907e-15	5.97418191392693e-15
AC002064.1	0.296378918461538	0.0552678646285714	-2.422930054205	1.94060690878113e-15	1.08940469110885e-14
DIAPH3	0.421165033836538	1.82797159312857	2.11778608060184	3.86750800682288e-27	4.81695116414551e-25
SLC4A4	1.18008918424038	0.258583286385714	-2.19019495994876	9.1803506099229e-20	1.00312633667475e-18
ABCA10	1.85685576510577	0.223148833714286	-3.0567835839863	3.65029961329422e-28	2.60532006706315e-25
KIRREL2	0.0554449683461538	0.327923941971429	2.56423279154923	1.31099875982031e-08	3.38894377767078e-08
H2BC14	0.0131806671826923	0.250922153428571	4.25074454506011	5.1142169071827e-14	2.39267314158929e-13
H2AC21	0.0421297319519231	0.2071615944	2.29784592521769	9.98084439861132e-10	2.88260888686554e-09
MS4A15	0.0825221895384615	0.376352825757143	2.1892317981732	2.43749190656487e-09	6.7831014644601e-09
MALRD1	0.152578628538462	0.0374688832714286	-2.02578801506763	6.72941151074357e-21	8.94699081279059e-20
AFP	1.08229761313462	0.0892698379428571	-3.59978065277411	3.33658644404323e-21	4.69857950911927e-20
A2ML1	0.244147312355769	1.81395458367143	2.89331453371523	4.72994993026082e-14	2.22342633299697e-13
IQGAP3	0.544786666894231	3.51713241472857	2.69063635089265	1.5126785246827e-27	3.13463503244162e-25
GPC2	0.292635389615385	1.25025656325714	2.09504802227943	3.8259883591573e-14	1.81757130785421e-13
LINC01740	0.179238338855769	0.734669273857143	2.03521567685025	1.7259493397728e-08	4.40662455968758e-08
CDC25C	0.243781711490385	1.77687404342857	2.86567961312013	4.27455489005651e-27	5.16374916743658e-25
WSCD2	0.740185377048077	0.184795787157143	-2.00195476673563	2.3860620144285e-19	2.3995722777724e-18
CAMTA1-AS1	0.236714704192308	0.0435819798857143	-2.44134568262501	1.01878284554561e-16	6.81779010056386e-16
CSAG1	0.00303578009615385	0.527834975128571	7.44187584917831	1.02283657745868e-18	9.21895224932574e-18
PGM5P4	0.9478713825	0.0937276931285714	-3.33814403188762	9.32975814802863e-27	8.65902418387306e-25
AP005264.1	0.889674444721154	0.188369389971429	-2.23971296655341	1.38453386283341e-21	2.11042644228215e-20
HJURP	0.438853979913462	3.23124754705714	2.880278384101	4.79136700162837e-28	2.60532006706315e-25
SCN7A	0.968143368480769	0.0958689848	-3.3360846460967	1.7785879493124e-26	1.39308215962327e-24
SERPINB7	0.101122528519231	1.132748345	3.48565103493252	4.43934846528222e-13	1.84848533532746e-12
AC093297.1	0.451720838201923	0.0197850139	-4.51295148386187	1.50993799470454e-21	2.28836296433394e-20
HBA1	0.715737783903846	0.0552456269571429	-3.69549896610527	1.61425627241307e-18	1.40847521873922e-17
SLC15A5	0.151441280798077	0.0368994923142857	-2.03708564558463	5.49039676535592e-14	2.55326286410574e-13
LINC01224	0.041958347125	0.350228817214286	3.06126804347497	0.0327697388219438	0.041041993528989
CABP7	0.0411804539326923	0.334258163242857	3.02093115618686	2.67995594326763e-10	8.25907448259837e-10
AC087482.1	0.575777927201923	0.0498942416428571	-3.52856725633242	5.35202635435429e-23	1.12695419199866e-21
AC094019.2	0.702139813538462	0.170344052071429	-2.0433067621623	9.42461098140404e-17	6.34235158933344e-16
ERICH4	0.301539753278846	0.0543727908857143	-2.47139142450019	3.3858948322101e-19	3.29635026349129e-18
PRDM13	0.00379566195192308	0.311153057414286	6.35712910288545	1.71141345839761e-16	1.10886675776177e-15
TRABD2B	1.69278054866346	0.394775159457143	-2.10029183631877	2.48562165225482e-23	5.71217717752403e-22
LINC02872	0.0870206415961538	0.352990522871429	2.02019989147633	3.0735430758961e-11	1.04915973385956e-10
AC019171.1	0.065590384875	0.309091892228571	2.23647956572245	4.15606074006761e-09	1.13128058056557e-08
FAM81B	0.197003827576923	0.0444910483428571	-2.14663666174009	2.74208422576676e-17	2.00164654172431e-16
RPL37P3	0.0712804008653846	0.366351967814286	2.36165300955948	3.32332720943888e-10	1.01365485928806e-09
AL137026.3	0.214902856846154	0.0309516618714286	-2.79559588309108	8.89683349295926e-26	4.89386918772894e-24
AC018445.1	0.145235633394231	0.613818899314286	2.07941760635158	0.000138580747553415	0.000234806795636075
AC012531.4	0.0814865933365385	0.469566802328571	2.5266957925369	8.81540266022333e-12	3.18605697107876e-11
C1QTNF7	1.537589669375	0.217114119171429	-2.82414509403028	1.35545501788113e-24	4.64193067992182e-23
UBE2C	1.30133354816346	5.82259471211429	2.16167141160134	5.30558042988676e-28	2.60532006706315e-25
IGFL2	0.117700229538462	0.516488289085714	2.13361850371301	7.68816245951641e-13	3.12545322512862e-12
AC034213.1	0.0302617802307692	0.215417465742857	2.83156646070662	2.18097970033114e-06	4.51562360349353e-06
AC021546.1	0.156843136038462	0.0285878663	-2.4558475422698	3.33249207484229e-13	1.40586950675779e-12
LINC02487	0.131064468615385	1.5860973415	3.5971327832404	4.96932743317424e-13	2.06023961432636e-12
CIDEA	4.07970658320192	0.601162358571429	-2.76263881208884	2.45466266290889e-23	5.6681249847266e-22
AP001783.1	0.238072446740385	1.52524502642857	2.67956846088858	1.28145549223931e-14	6.45778346382569e-14
AC116025.2	0.0238637294038462	0.291821782542857	3.61219614585361	1.53458672912741e-21	2.3200248927525e-20
MIR497HG	0.303598859586538	0.0519011459142857	-2.54832807454182	1.55835475360816e-26	1.25785883427329e-24
EFCAB1	0.852079492798077	0.210365358928571	-2.01809087547688	2.1033265644437e-15	1.17583474055653e-14
PGR	2.56547470418269	0.361742930657143	-2.8261890721427	6.33999990838746e-24	1.71632694939594e-22
LINC02880	0.213568733490385	0.0336995301285714	-2.66390007040192	2.33964845830835e-17	1.72252586955026e-16
AP003548.1	0.226110534884615	0.0525817457285714	-2.1043942655963	6.61848738587566e-15	3.47142046217934e-14
PITX1	0.546067198903846	2.88804549071429	2.40294306194571	3.30681923235271e-22	5.83193842313239e-21
AC093496.1	0.782732313221154	0.0451035525428571	-4.11720602858777	1.8818716400332e-20	2.31270094494469e-19
AC006058.3	0.0388071334134615	0.291228600271429	2.90775826931334	0.0129020654302857	0.0171026717113272
RPL12P30	0.278750140884615	0.0694791388428571	-2.00432075636292	3.70223825935057e-14	1.76226541145087e-13
CHL1	2.71919727142308	0.6118754179	-2.15187097415715	1.30603900199028e-25	6.4597871460581e-24
AC120498.10	0.200336465336538	0.0473086066142857	-2.08225047034615	2.56367448511673e-11	8.80743279594626e-11
CAMK2N2	0.245186180355769	1.0197227109	2.05622732871585	1.55809183146852e-21	2.34523553192488e-20
HTR6	0.0654563099326923	0.350399039371429	2.42039464119278	1.30459053787678e-13	5.79972515357202e-13
FOXD1	0.0571710488653846	0.649993100457143	3.5070677408671	1.35537693008929e-10	4.31073705285609e-10
CYP4B1	2.79931049675	0.573789160714286	-2.28647889815215	3.17958314175616e-23	7.14468685887318e-22
CCDC178	0.696077120288462	0.124695537614286	-2.48083731761409	1.04043331983504e-25	5.49877189241192e-24
AC008687.3	0.160470657038462	0.0281362487285714	-2.51180761768615	3.28347757147553e-09	9.03275736588794e-09
AC096589.2	0.446957140221154	0.0942620916285714	-2.24538689509555	1.94706139463408e-13	8.45132932542687e-13
VN1R85P	0.631935864884615	0.106395021085714	-2.57034750749442	1.48336703407677e-21	2.25250642862523e-20
AL353621.1	0.161734445855769	0.0206318444571429	-2.97068226667641	6.68112238759077e-10	1.96598075658574e-09
MGARP	0.812903635076923	0.1719654401	-2.24096568387372	2.89926186795442e-23	6.59454396416271e-22
AL355994.2	0.0472875	0.189773313214286	2.00474635190237	5.55820880014726e-07	1.21894191349275e-06
CSN1S1	1.75860152406731	0.302990188885714	-2.53708564044163	1.5281074848679e-17	1.15293935094961e-16
SIX3	0.182846861240385	1.65823633868571	3.18094187371901	2.11607092180084e-13	9.13244201734302e-13
AC011944.1	0.0410093682788462	0.230904805057143	2.49327277023664	2.04962920540998e-11	7.10132413370497e-11
KLHDC7A	1.64602565214423	0.3428513493	-2.26333171422562	1.72386239278746e-18	1.49812741134581e-17
PAPPA2	0.538209803961539	0.0682401348714286	-2.97947626801909	7.04484506671766e-26	4.09069450088691e-24
TMEM26-AS1	0.309624809163462	0.0628035551285714	-2.30160294091339	5.35285101750519e-13	2.21199643731803e-12
PGLYRP4	0.0262030474134615	0.482920539385714	4.20397931293771	7.05102756056781e-14	3.23335750669456e-13
NEK2	0.519240213615385	3.81314749368571	2.87650831078807	6.07669298410976e-28	2.60532006706315e-25
TROAP	0.386590498182692	2.70484015027143	2.80666525286041	9.75947239685776e-28	2.82646280884746e-25
P2RX6P	0.449883913461538	0.0826360832285714	-2.44470900095164	1.00369973778308e-09	2.89673841959775e-09
AP003071.4	0.909911804509615	0.216315755328571	-2.07258796761868	8.39631276321702e-24	2.18431348703691e-22
MAGEA6	0.0199907546634615	1.06682450021429	5.73784611669714	5.53202957461719e-08	1.34051337615573e-07
AC112255.1	0.0187332429230769	0.226625077742857	3.59663494275151	4.0940205924361e-11	1.37554264426022e-10
MKRN3	0.0570503553461538	0.775213256571429	3.76428546415625	2.67995131999932e-15	1.48161614144765e-14
OR7E62P	0.108900575653846	0.7848423559	2.84939132192345	1.56638142912707e-10	4.94843958382922e-10
LINC01614	0.226994250259615	2.51841157252857	3.47178641562319	1.02915233263363e-26	9.26545459619745e-25
MYH1	0.518701961778846	0.0592285649	-3.13054079075173	6.67977594467931e-22	1.09122494188492e-20
POU3F2	0.011939657625	0.259472344085714	4.4417474044378	2.62576984275313e-05	4.82444817550254e-05
LINC01474	0.231939379923077	0.0166145057142857	-3.80323251111037	5.69573692162787e-25	2.20473629826233e-23
AC104407.1	1.43924544593269	0.0548276953428571	-4.71426400517204	4.26424458397773e-25	1.73389622243515e-23
AC008147.2	0.306497123615385	0.0719078416428571	-2.09165252260364	4.32985130754257e-22	7.4277394478782e-21
DNAH6	0.433522732528846	0.102560114757143	-2.07963786435009	4.81311988269041e-23	1.02842467324544e-21
AL391883.1	0.296501425576923	0.0359565400857143	-3.0437129317911	2.86360056328686e-15	1.57698122199976e-14
SEC24AP1	0.511060313538461	0.0381566717571429	-3.74348632115667	5.22999321617471e-23	1.10570428258934e-21
PLXNA4	2.29702176645192	0.562188810985714	-2.03063788193299	4.36046538354033e-21	5.99982065767272e-20
CYP4F12	0.798353107134615	0.1691119237	-2.23904859908223	7.78208014407822e-22	1.25211273429285e-20
AC009320.1	0.343058202884615	0.0617146644	-2.47476812040704	7.0095697466553e-20	7.84797566698184e-19
AP001528.2	2.99211010927885	0.434405724642857	-2.78404824683773	3.77644065277843e-28	2.60532006706315e-25
LINC01843	0.515338418490385	0.125850717771429	-2.0338067047215	7.50096909746283e-20	8.36697425358754e-19
SLC2A4	2.45172070036538	0.387142740528571	-2.66285714184226	8.84799152558984e-26	4.88937977683054e-24
TMEM151A	0.0203897125096154	0.2799820397	3.77942094514127	2.70433736374229e-17	1.97589244831724e-16
TTC6	1.13287843002885	0.192405906771429	-2.55776805789368	3.11477834637585e-15	1.70592485509644e-14
CEP55	0.746913554576923	3.85178196058571	2.36651285345069	6.5029459087637e-28	2.64945447042139e-25
CCDC170	2.36212082866346	0.550721641628571	-2.10068755615692	3.32836840508451e-25	1.42361778863739e-23
GCSAML	0.289067443240385	0.0688175686	-2.07055730565273	4.6344256318887e-17	3.25357252743401e-16
LINC01842	0.0739969128557692	0.956354231	3.69200809949668	7.37195309389841e-18	5.81769561625509e-17
STK32A-AS1	0.247528874548077	0.0538181225	-2.2014328600787	5.44355719998728e-19	5.11541157049626e-18
AC110597.1	0.455202645509615	0.112954869928571	-2.0107624698786	6.24416176430303e-23	1.29060327162783e-21
ANLN	0.793309236182692	3.9572142961	2.31852994316231	4.79169863992202e-28	2.60532006706315e-25
AL157996.1	0.615785191788462	0.150432973685714	-2.03330634560612	3.52226867622173e-22	6.18016747730058e-21
AL358332.1	0.390450372201923	0.0518368067428571	-2.91309043473104	1.26836052577776e-19	1.35686917305945e-18
ZFP42	0.0200763863942308	0.446816866885714	4.47611212413756	1.028865824751e-05	1.97507400537969e-05
AC092903.1	0.149408903769231	0.652026848057143	2.12566524488858	6.93096008918455e-06	1.35695079511173e-05
CLEC4O	0.226535556403846	0.0470277762571429	-2.26815248949857	3.72086273920243e-14	1.77078001435256e-13
GJB6	0.154143215682692	0.649673612285714	2.07544371521122	1.05800754904995e-08	2.76138821542483e-08
MIR32	0.311487095586538	0.0614612252	-2.34142396417048	1.49972109015649e-08	3.85523425999163e-08
AC092542.1	0.165130249442308	0.0268057567428571	-2.62298965610552	3.6267619426527e-15	1.96883702749516e-14
COL19A1	0.0358130906730769	0.208759032342857	2.5432796859263	0.00404931292140322	0.00573923254744638
AL392048.1	0.382561597730769	0.0899077381714286	-2.08917486450015	2.74654312579747e-21	3.93687559081214e-20
AC002546.1	1.97944018959615	0.129333893014286	-3.93592017586404	1.71466699468848e-21	2.56166346913124e-20
HSPB6	3.96384795677885	0.747578318928571	-2.40660499130151	5.08476013254413e-26	3.15019237283752e-24
TMEM178A	2.01414818545192	0.449877905028571	-2.16256441128701	1.92038197855019e-24	6.21293970395551e-23
LYPD1	0.0605848750673077	0.468797164671429	2.95193426735201	1.37747012010679e-22	2.59581193683628e-21
FBN2	0.178832508875	1.07748581121429	2.59098794718721	4.99783594524263e-16	3.00570378913541e-15
COL9A3	0.661650682538461	2.78773390927143	2.07495120724166	7.55921516798508e-14	3.45125193177636e-13
NEK10	1.45537515318269	0.2040058025	-2.83470899348651	3.05274047139676e-17	2.20697069026873e-16
AC092162.3	0.347275645721154	0.0535303615285714	-2.69765193739483	3.29952978608219e-24	9.84045868459599e-23
ANKRD30B	0.551506539682692	0.0901956112857143	-2.61224885115579	4.06243909157746e-19	3.89987663272121e-18
LINC02660	0.83381481375	0.0348565554857143	-4.58022508870149	4.39875326576214e-25	1.77114289786248e-23
KIF20A	0.764501725634615	3.83615284145714	2.32706853874827	2.11691336238957e-27	3.58378874106467e-25
AC026310.1	0.047074253	0.267266880857143	2.5052709662993	6.99027771446634e-11	2.29114120125909e-10
KIF14	0.219539508384615	2.14633759112857	3.28932451520639	1.00939996659646e-27	2.82646280884746e-25
AC012485.2	0.182567414692308	0.0406590766857143	-2.1667799317942	4.6746299542229e-13	1.94073842555458e-12
AC108734.4	0.350827149230769	0.0582318717571429	-2.59087949957145	3.03574727159632e-23	6.8777844405874e-22
AC008459.1	0.699844087259615	0.0262008112428571	-4.73935016418775	3.41394215559632e-21	4.78509280094603e-20
GABRA2	0.226049536596154	0.0170308314428571	-3.73041818609785	9.02080335747597e-24	2.3291307315468e-22
LSINCT5	0.24100293875	0.0359678691428571	-2.74427014152032	4.0631705297573e-17	2.8836874282346e-16
AC105118.1	0.0450244101730769	0.325882697714286	2.85557347440205	6.55902135105295e-14	3.02215363689114e-13
APOB	0.802042149951923	0.0237937345857143	-5.07502442176027	9.51938981216537e-26	5.13065229383029e-24
TRHDE-AS1	1.20465805217308	0.0593423456857143	-4.34341792376936	1.78432331863766e-24	5.85950326959181e-23
H2BC13	0.101242039384615	0.541778913757143	2.41989577038524	1.04639917644637e-17	8.08009746335298e-17
GABRA5	0.00370613550961538	0.340992079814286	6.52367878765549	2.44141349320483e-14	1.18463257064307e-13
NAV3	1.23368234685577	0.300551359871429	-2.03728751899931	1.74734776144321e-25	8.30145708958734e-24
GPR146	1.20765021717308	0.292990145985714	-2.04327860512634	4.72436120724472e-27	5.53971681462188e-25
SCN11A	0.270647134317308	0.0663216902428571	-2.02886043225055	2.1789143350098e-24	6.92855421992136e-23
TMEM171	0.133945850461538	0.9058203016	2.75757498569748	2.77613204397061e-20	3.32410619997627e-19
AC069499.2	0.0253248797307692	0.224623115385714	3.14887907668725	3.68349368679194e-20	4.3264314584685e-19
RBMS3-AS3	0.342424631548077	0.0697175391857143	-2.29619292971873	1.99961706140279e-23	4.72380582326392e-22
FNDC1-IT1	0.0537224507019231	0.462588830242857	3.10613340680379	2.46402820270763e-19	2.47086940948077e-18
AC002401.2	0.465599229451923	0.0783380570571429	-2.57130341856662	1.65370662717224e-16	1.07263356459704e-15
SACS-AS1	0.225883844423077	0.0426062046714286	-2.40644564237776	2.19081172370197e-21	3.21310141637266e-20
AC098679.4	0.257467607605769	0.0279553995	-3.20319206880485	9.09363299656243e-23	1.80357054431822e-21
AL353693.1	1.11845667194231	0.1196219203	-3.22495568099169	1.439076843777e-19	1.51465725107414e-18
