# Supplementary material for: Imaging genetic association analysis of triple-negative breast cancer based on the integration of prior sample information
Source: Front Genet. 2023 Feb 22;14:1090847. doi: 10.3389/fgene.2023.1090847 (PMC9992804; doi:10.3389/fgene.2023.1090847)
Supplement: Supplementary file 2 [file Table2.XLS]

miRNA	Gene	miRDB	miRTarBase	TargetScan	Sum
hsa-miR-642a-5p	EEF2	1	1	1	3
hsa-miR-192-5p	ANAPC10	1	1	1	3
hsa-miR-25-3p	UBE2Z	1	1	1	3
hsa-miR-23a-3p	SPRY2	1	1	1	3
hsa-miR-192-5p	STX7	1	1	1	3
hsa-miR-130b-3p	PRKAA1	1	1	1	3
hsa-miR-30b-3p	RRP7A	1	1	1	3
hsa-miR-130b-3p	PHF3	1	1	1	3
hsa-miR-223-5p	PEAK1	1	1	1	3
hsa-miR-27a-3p	NFE2L2	1	1	1	3
hsa-miR-374b-5p	TNRC6A	1	1	1	3
hsa-miR-128-3p	BMI1	1	1	1	3
hsa-miR-27a-3p	NPEPPS	1	1	1	3
hsa-miR-34c-5p	BAZ2A	1	1	1	3
hsa-miR-130b-5p	SDHAF2	1	1	1	3
hsa-miR-25-3p	BCL11B	1	1	1	3
hsa-miR-23a-3p	TOP1	1	1	1	3
hsa-miR-30b-3p	KLHL26	1	1	1	3
hsa-miR-34c-5p	MAP2K1	1	1	1	3
hsa-miR-128-3p	NUS1	1	1	1	3
hsa-miR-23a-3p	NLK	1	1	1	3
hsa-miR-30b-3p	FAM71F2	1	1	1	3
hsa-miR-192-5p	NOD2	1	1	1	3
hsa-miR-130b-3p	VPS37A	1	1	1	3
hsa-miR-93-3p	UNC5C	1	1	1	3
hsa-miR-128-3p	FBLN5	1	1	1	3
hsa-miR-874-3p	CRCP	1	1	1	3
hsa-miR-34c-5p	HNF4A	1	1	1	3
hsa-miR-331-3p	GNB2	1	1	1	3
hsa-miR-130b-3p	UBN2	1	1	1	3
hsa-miR-23a-3p	LAMP1	1	1	1	3
hsa-miR-33a-3p	PDIA6	1	1	1	3
hsa-miR-5698	PRRT2	1	1	1	3
hsa-miR-5698	WEE1	1	1	1	3
hsa-miR-33a-3p	PPP3R1	1	1	1	3
hsa-miR-30b-3p	PGAM5	1	1	1	3
hsa-miR-455-3p	OTUD7B	1	1	1	3
hsa-miR-27a-3p	NLN	1	1	1	3
hsa-miR-30b-3p	NUP43	1	1	1	3
hsa-miR-130b-3p	STX6	1	1	1	3
hsa-miR-1306-5p	HES2	1	1	1	3
hsa-miR-331-3p	SLC9A1	1	1	1	3
hsa-miR-93-3p	RNF4	1	1	1	3
hsa-miR-874-3p	CDK9	1	1	1	3
hsa-miR-146b-3p	BLCAP	1	1	1	3
hsa-miR-27a-3p	CELF2	1	1	1	3
hsa-miR-33a-3p	NUS1	1	1	1	3
hsa-miR-30b-3p	FBXO45	1	1	1	3
hsa-miR-30b-3p	TOMM20	1	1	1	3
hsa-miR-582-5p	DIXDC1	1	1	1	3
hsa-miR-130b-5p	SLC26A7	1	1	1	3
hsa-miR-5698	ZBTB7A	1	1	1	3
hsa-miR-2110	AZIN1	1	1	1	3
hsa-miR-27a-3p	WEE1	1	1	1	3
hsa-miR-192-5p	ITGAV	1	1	1	3
hsa-miR-192-5p	SEMA4D	1	1	1	3
hsa-miR-130b-3p	ZNF711	1	1	1	3
hsa-miR-128-3p	SLC5A3	1	1	1	3
hsa-miR-33a-3p	LMNB2	1	1	1	3
hsa-miR-582-5p	SLC30A5	1	1	1	3
hsa-miR-942-5p	FGF9	1	1	1	3
hsa-miR-27a-3p	MESDC1	1	1	1	3
hsa-miR-128-3p	PLAGL2	1	1	1	3
hsa-miR-877-5p	BTF3L4	1	1	1	3
hsa-miR-5698	RBM23	1	1	1	3
hsa-miR-197-3p	MED16	1	1	1	3
hsa-miR-130a-5p	CELF1	1	1	1	3
hsa-miR-30b-3p	TMEM184C	1	1	1	3
hsa-miR-5698	DDX6	1	1	1	3
hsa-miR-30b-3p	SUMF2	1	1	1	3
hsa-miR-130b-5p	NOTCH2	1	1	1	3
hsa-miR-25-3p	CNIH1	1	1	1	3
hsa-miR-30b-3p	CAMLG	1	1	1	3
hsa-miR-25-3p	CCSER2	1	1	1	3
hsa-miR-30b-3p	ZNF490	1	1	1	3
hsa-miR-582-5p	DYRK2	1	1	1	3
hsa-miR-760	CPSF7	1	1	1	3
hsa-miR-642a-5p	ARL11	1	1	1	3
hsa-miR-25-3p	SLC25A32	1	1	1	3
hsa-miR-25-3p	SLC12A5	1	1	1	3
hsa-miR-33a-3p	FIGN	1	1	1	3
hsa-miR-27a-3p	RGPD4	1	1	1	3
hsa-miR-627-5p	USP42	1	1	1	3
hsa-miR-192-3p	RPS6KA6	1	1	1	3
hsa-miR-589-5p	NUAK2	1	1	1	3
hsa-miR-130b-5p	RALGPS2	1	1	1	3
hsa-miR-23a-3p	PNRC2	1	1	1	3
hsa-miR-30b-3p	CIAPIN1	1	1	1	3
hsa-miR-27a-3p	ADORA2B	1	1	1	3
hsa-miR-27a-3p	NF1	1	1	1	3
hsa-miR-223-3p	TWF1	1	1	1	3
hsa-miR-194-3p	HOXC4	1	1	1	3
hsa-miR-128-3p	TMEM167A	1	1	1	3
hsa-miR-192-5p	CCDC121	1	1	1	3
hsa-miR-130a-5p	TNFAIP3	1	1	1	3
hsa-miR-197-3p	TTPAL	1	1	1	3
hsa-miR-582-5p	KPNA2	1	1	1	3
hsa-miR-5698	NEUROD2	1	1	1	3
hsa-miR-25-3p	TEF	1	1	1	3
hsa-miR-25-3p	UBXN4	1	1	1	3
hsa-miR-192-3p	IFFO2	1	1	1	3
hsa-miR-25-3p	SMAD7	1	1	1	3
hsa-miR-30b-3p	UBXN2B	1	1	1	3
hsa-miR-27a-3p	SGMS1	1	1	1	3
hsa-miR-128-3p	ABCA1	1	1	1	3
hsa-miR-1976	WDR92	1	1	1	3
hsa-miR-30b-3p	CEP104	1	1	1	3
hsa-miR-130b-3p	ARHGEF26	1	1	1	3
hsa-miR-3074-5p	MESDC2	1	1	1	3
hsa-miR-192-3p	GALNT1	1	1	1	3
hsa-miR-194-3p	ERI2	1	1	1	3
hsa-miR-130b-5p	TFRC	1	1	1	3
hsa-miR-642a-5p	EMX2	1	1	1	3
hsa-miR-130b-3p	ZMAT3	1	1	1	3
hsa-miR-197-3p	GOLGB1	1	1	1	3
hsa-miR-130b-3p	DICER1	1	1	1	3
hsa-miR-130b-3p	CLCN3	1	1	1	3
hsa-miR-130b-3p	NRBF2	1	1	1	3
hsa-miR-27a-3p	SOS1	1	1	1	3
hsa-miR-25-3p	CCDC113	1	1	1	3
hsa-miR-130b-3p	CEP170	1	1	1	3
hsa-miR-223-5p	GLRA2	1	1	1	3
hsa-miR-27a-3p	C8orf4	1	1	1	3
hsa-miR-128-3p	ZFP36L1	1	1	1	3
hsa-miR-130b-3p	ARHGAP1	1	1	1	3
hsa-miR-5698	TMEM189-UBE2V1	1	1	1	3
hsa-miR-34c-5p	CNOT4	1	1	1	3
hsa-miR-27a-3p	KMT2C	1	1	1	3
hsa-miR-27a-3p	RPS6KA5	1	1	1	3
hsa-miR-5698	MEX3A	1	1	1	3
hsa-miR-34c-5p	NOTCH1	1	1	1	3
hsa-miR-25-3p	LATS2	1	1	1	3
hsa-miR-130b-3p	PHF12	1	1	1	3
hsa-miR-23a-3p	LPAR1	1	1	1	3
hsa-miR-192-3p	KANSL1	1	1	1	3
hsa-miR-130b-3p	SLC35D1	1	1	1	3
hsa-miR-1976	KIAA1614	1	1	1	3
hsa-miR-27a-3p	KIAA1551	1	1	1	3
hsa-miR-192-5p	USP45	1	1	1	3
hsa-miR-942-5p	MTFR1L	1	1	1	3
hsa-miR-192-3p	SLC39A9	1	1	1	3
hsa-miR-30b-3p	CLEC7A	1	1	1	3
hsa-miR-30d-3p	KRAS	1	1	1	3
hsa-miR-23a-3p	SESN2	1	1	1	3
hsa-miR-194-3p	TBC1D2B	1	1	1	3
hsa-miR-192-5p	ALCAM	1	1	1	3
hsa-miR-1976	POFUT1	1	1	1	3
hsa-miR-5683	KDELR2	1	1	1	3
hsa-miR-374b-5p	NR3C1	1	1	1	3
hsa-miR-30b-3p	CLCC1	1	1	1	3
hsa-miR-128-3p	NAA50	1	1	1	3
hsa-miR-27a-3p	PHB	1	1	1	3
hsa-miR-223-5p	PLAG1	1	1	1	3
hsa-miR-128-3p	CASC3	1	1	1	3
hsa-miR-194-3p	PPP1R10	1	1	1	3
hsa-miR-128-1-5p	ACIN1	1	1	1	3
hsa-miR-223-5p	OSBPL9	1	1	1	3
hsa-miR-93-3p	DCAF8	1	1	1	3
hsa-miR-27a-3p	LIFR	1	1	1	3
hsa-miR-223-3p	PTBP2	1	1	1	3
hsa-miR-223-3p	F3	1	1	1	3
hsa-miR-25-3p	VPS4B	1	1	1	3
hsa-miR-130a-5p	TNRC6A	1	1	1	3
hsa-miR-25-3p	CCNE2	1	1	1	3
hsa-miR-5698	MAP7D1	1	1	1	3
hsa-miR-627-5p	WEE1	1	1	1	3
hsa-miR-30d-3p	CACNA1E	1	1	1	3
hsa-miR-25-3p	TULP4	1	1	1	3
hsa-miR-93-3p	SUFU	1	1	1	3
hsa-miR-130b-3p	TCF4	1	1	1	3
hsa-miR-192-5p	RB1	1	1	1	3
hsa-miR-130b-3p	LBR	1	1	1	3
hsa-miR-616-3p	RBM43	1	1	1	3
hsa-miR-331-3p	ZNF721	1	1	1	3
hsa-miR-128-3p	BAG2	1	1	1	3
hsa-miR-25-3p	DSC2	1	1	1	3
hsa-miR-130b-3p	WASL	1	1	1	3
hsa-miR-146b-3p	KCTD21	1	1	1	3
hsa-miR-128-3p	KAT7	1	1	1	3
hsa-miR-5000-3p	CDK2AP2	1	1	1	3
hsa-miR-130b-3p	UBE2D2	1	1	1	3
hsa-miR-30b-3p	PNMA2	1	1	1	3
hsa-miR-128-3p	MAPK6	1	1	1	3
hsa-miR-877-5p	CELF1	1	1	1	3
hsa-miR-30b-3p	IRAK3	1	1	1	3
hsa-miR-130b-3p	SPATA2	1	1	1	3
hsa-miR-27a-3p	ZNF148	1	1	1	3
hsa-miR-192-5p	MSN	1	1	1	3
hsa-miR-25-3p	PCDH7	1	1	1	3
hsa-miR-30b-3p	LRRC20	1	1	1	3
hsa-miR-23a-3p	PTEN	1	1	1	3
hsa-miR-30d-3p	STAU1	1	1	1	3
hsa-miR-27a-3p	CCNK	1	1	1	3
hsa-miR-582-5p	RREB1	1	1	1	3
hsa-miR-93-3p	KIAA0355	1	1	1	3
hsa-miR-331-3p	ERBB2	1	1	1	3
hsa-miR-33a-3p	CCND2	1	1	1	3
hsa-miR-5698	ANKRD52	1	1	1	3
hsa-miR-25-3p	CPEB3	1	1	1	3
hsa-miR-509-3p	INSIG1	1	1	1	3
hsa-miR-616-3p	MC2R	1	1	1	3
hsa-miR-582-5p	ARAP2	1	1	1	3
hsa-miR-128-3p	ZNF329	1	1	1	3
hsa-miR-223-3p	PAX6	1	1	1	3
hsa-miR-1306-5p	PLGRKT	1	1	1	3
hsa-miR-25-3p	CNEP1R1	1	1	1	3
hsa-miR-27a-3p	C6orf120	1	1	1	3
hsa-miR-877-5p	ZNF174	1	1	1	3
hsa-miR-3928-3p	TFDP2	1	1	1	3
hsa-miR-130b-3p	MBNL1	1	1	1	3
hsa-miR-192-5p	DDX50	1	1	1	3
hsa-miR-1976	KCTD20	1	1	1	3
hsa-miR-128-1-5p	UBQLN4	1	1	1	3
hsa-miR-30b-3p	EHD2	1	1	1	3
hsa-miR-197-3p	TAOK1	1	1	1	3
hsa-miR-374b-5p	FKBP1A	1	1	1	3
hsa-miR-942-5p	SNRK	1	1	1	3
hsa-miR-23a-3p	RPRD2	1	1	1	3
hsa-miR-27a-3p	PPARG	1	1	1	3
hsa-miR-27a-3p	ABL2	1	1	1	3
hsa-miR-130b-3p	HBP1	1	1	1	3
hsa-miR-1976	KIF14	1	1	1	3
hsa-miR-128-3p	H3F3C	1	1	1	3
hsa-miR-5698	CLIP2	1	1	1	3
hsa-miR-93-3p	PDIK1L	1	1	1	3
hsa-miR-25-3p	PAX9	1	1	1	3
hsa-miR-455-3p	EI24	1	1	1	3
hsa-miR-27a-3p	GSE1	1	1	1	3
hsa-miR-1976	CORO2A	1	1	1	3
hsa-miR-23a-3p	CNN2	1	1	1	3
hsa-miR-1296-5p	HYOU1	1	1	1	3
hsa-miR-942-5p	MECP2	1	1	1	3
hsa-miR-130b-3p	CHIC1	1	1	1	3
hsa-miR-27a-3p	FAM84B	1	1	1	3
hsa-miR-5698	SLC4A1	1	1	1	3
hsa-miR-25-3p	ERGIC2	1	1	1	3
hsa-miR-30b-3p	DISC1	1	1	1	3
hsa-miR-374b-5p	RAP1B	1	1	1	3
hsa-miR-30b-3p	RFT1	1	1	1	3
hsa-miR-5000-3p	TMEM229B	1	1	1	3
hsa-miR-30b-3p	PGPEP1	1	1	1	3
hsa-miR-25-3p	GOLGA8A	1	1	1	3
hsa-miR-130b-5p	CRY2	1	1	1	3
hsa-miR-27a-3p	PLAGL2	1	1	1	3
hsa-miR-331-3p	VAV2	1	1	1	3
hsa-miR-412-5p	TM9SF3	1	1	1	3
hsa-miR-30d-3p	KMT2A	1	1	1	3
hsa-miR-942-5p	FAXC	1	1	1	3
hsa-miR-5698	ST3GAL2	1	1	1	3
hsa-miR-194-3p	DLX2	1	1	1	3
hsa-miR-331-3p	POLDIP3	1	1	1	3
hsa-miR-130b-3p	TRIM37	1	1	1	3
hsa-miR-23a-3p	QSER1	1	1	1	3
hsa-miR-27a-3p	MBTD1	1	1	1	3
hsa-miR-130b-3p	MAP3K9	1	1	1	3
hsa-miR-27a-3p	MIER3	1	1	1	3
hsa-miR-760	GOLGA7	1	1	1	3
hsa-miR-130b-3p	MBNL3	1	1	1	3
hsa-miR-192-3p	TMEM117	1	1	1	3
hsa-miR-23a-3p	TNFAIP3	1	1	1	3
hsa-miR-130b-3p	NAA30	1	1	1	3
hsa-miR-874-3p	MAPT	1	1	1	3
hsa-miR-326	DCAF7	1	1	1	3
hsa-miR-130b-3p	MCC	1	1	1	3
hsa-miR-128-3p	WEE1	1	1	1	3
hsa-miR-130b-3p	RNF145	1	1	1	3
hsa-miR-331-3p	NACC1	1	1	1	3
hsa-miR-27a-3p	ABCA1	1	1	1	3
hsa-miR-374b-5p	YTHDF1	1	1	1	3
hsa-miR-223-3p	ECT2	1	1	1	3
hsa-miR-760	HYOU1	1	1	1	3
hsa-miR-374b-5p	ACVR2B	1	1	1	3
hsa-miR-378a-3p	REST	1	1	1	3
hsa-miR-130b-3p	ENPP5	1	1	1	3
hsa-miR-1306-5p	GRWD1	1	1	1	3
hsa-miR-128-3p	RGS6	1	1	1	3
hsa-miR-30b-3p	NRF1	1	1	1	3
hsa-miR-128-3p	SOS1	1	1	1	3
hsa-miR-192-5p	TCF7	1	1	1	3
hsa-miR-23a-3p	SEMA6D	1	1	1	3
hsa-miR-33a-3p	MLLT10	1	1	1	3
hsa-miR-25-3p	PCMTD1	1	1	1	3
hsa-miR-582-5p	RBM27	1	1	1	3
hsa-miR-3200-3p	PURA	1	1	1	3
hsa-miR-5000-3p	CMTM4	1	1	1	3
hsa-miR-128-3p	DDAH1	1	1	1	3
hsa-miR-378a-5p	STAC2	1	1	1	3
hsa-miR-2110	UNC5B	1	1	1	3
hsa-miR-130b-3p	PXK	1	1	1	3
hsa-miR-27a-3p	GNG12	1	1	1	3
hsa-miR-582-3p	GRPEL2	1	1	1	3
hsa-miR-548v	SCD	1	1	1	3
hsa-miR-130b-3p	SEL1L3	1	1	1	3
hsa-miR-760	HMGA2	1	1	1	3
hsa-miR-27a-3p	MKNK2	1	1	1	3
hsa-miR-1976	IRGQ	1	1	1	3
hsa-miR-5683	ZNF608	1	1	1	3
hsa-miR-130b-3p	RAB34	1	1	1	3
hsa-miR-30d-3p	ZFHX3	1	1	1	3
hsa-miR-148b-5p	NSD1	1	1	1	3
hsa-miR-30b-3p	IKZF3	1	1	1	3
hsa-miR-27a-3p	TMEM167A	1	1	1	3
hsa-miR-331-3p	HOXC4	1	1	1	3
hsa-miR-25-3p	NUP43	1	1	1	3
hsa-miR-25-3p	FASLG	1	1	1	3
hsa-miR-25-3p	PAPD7	1	1	1	3
hsa-miR-27a-3p	NR1D2	1	1	1	3
hsa-miR-30b-3p	MSN	1	1	1	3
hsa-miR-642a-5p	ATP9A	1	1	1	3
hsa-miR-33a-3p	CPEB2	1	1	1	3
hsa-miR-509-3p	BRWD3	1	1	1	3
hsa-miR-223-3p	CDC27	1	1	1	3
hsa-miR-128-3p	ZNF652	1	1	1	3
hsa-miR-374b-5p	PIGW	1	1	1	3
hsa-miR-378a-5p	CXorf23	1	1	1	3
hsa-miR-130b-3p	BTBD3	1	1	1	3
hsa-miR-130b-3p	CSF1	1	1	1	3
hsa-miR-128-3p	ARHGAP12	1	1	1	3
hsa-miR-30b-3p	TRAF3IP2	1	1	1	3
hsa-miR-34c-5p	MET	1	1	1	3
hsa-miR-128-3p	ALDH4A1	1	1	1	3
hsa-miR-25-3p	BCL2L11	1	1	1	3
hsa-miR-23a-3p	NEK6	1	1	1	3
hsa-miR-30b-3p	PIGR	1	1	1	3
hsa-miR-30b-3p	F2RL2	1	1	1	3
hsa-miR-130b-3p	SOX4	1	1	1	3
hsa-miR-5000-3p	CPA4	1	1	1	3
hsa-miR-760	HIST2H2BE	1	1	1	3
hsa-miR-511-5p	CCDC83	1	1	1	3
hsa-miR-25-3p	INSIG1	1	1	1	3
hsa-miR-25-3p	SOX4	1	1	1	3
hsa-miR-33a-3p	CEP170	1	1	1	3
hsa-miR-27a-3p	ZFP36L1	1	1	1	3
hsa-miR-374b-5p	ZER1	1	1	1	3
hsa-miR-128-3p	RPS6KA5	1	1	1	3
hsa-miR-378a-3p	RCC2	1	1	1	3
hsa-miR-5000-3p	SUPT7L	1	1	1	3
hsa-miR-23a-3p	MYH1	1	1	1	3
hsa-miR-1306-5p	TMEM167A	1	1	1	3
hsa-miR-30b-3p	GGCX	1	1	1	3
hsa-miR-192-3p	MAPRE2	1	1	1	3
hsa-miR-34c-5p	TSN	1	1	1	3
hsa-miR-34c-5p	ARHGAP1	1	1	1	3
hsa-miR-374b-5p	PHACTR2	1	1	1	3
hsa-miR-128-3p	LIN28A	1	1	1	3
hsa-miR-23a-3p	FNIP1	1	1	1	3
hsa-miR-27a-3p	UBE2D1	1	1	1	3
hsa-miR-589-3p	SPTBN1	1	1	1	3
hsa-miR-589-3p	RREB1	1	1	1	3
hsa-miR-23a-3p	NUFIP2	1	1	1	3
hsa-miR-194-3p	PSMC2	1	1	1	3
hsa-miR-130b-3p	PPP6R1	1	1	1	3
hsa-miR-331-3p	WDR60	1	1	1	3
hsa-miR-130b-3p	ZFYVE26	1	1	1	3
hsa-miR-194-3p	QRFPR	1	1	1	3
hsa-miR-223-5p	AMD1	1	1	1	3
hsa-miR-27a-3p	APPBP2	1	1	1	3
hsa-miR-27a-3p	H3F3B	1	1	1	3
hsa-miR-130b-3p	RRAGD	1	1	1	3
hsa-miR-130a-5p	ZNF257	1	1	1	3
hsa-miR-25-3p	SPRYD4	1	1	1	3
hsa-miR-27a-3p	DYNLL2	1	1	1	3
hsa-miR-2110	ZNF703	1	1	1	3
hsa-miR-5698	COL1A2	1	1	1	3
hsa-miR-30d-3p	EIF1	1	1	1	3
hsa-miR-374b-5p	VEGFA	1	1	1	3
hsa-miR-374b-5p	MEX3C	1	1	1	3
hsa-miR-192-5p	TMTC3	1	1	1	3
hsa-miR-192-5p	WNK1	1	1	1	3
hsa-miR-192-5p	WDR44	1	1	1	3
hsa-miR-642a-5p	KCNA7	1	1	1	3
hsa-miR-130b-3p	JARID2	1	1	1	3
hsa-miR-192-5p	PABPC4	1	1	1	3
hsa-miR-130b-3p	BLCAP	1	1	1	3
hsa-miR-130b-3p	TGFBR2	1	1	1	3
hsa-miR-574-3p	CUL2	1	1	1	3
hsa-miR-194-3p	IP6K1	1	1	1	3
hsa-miR-130a-5p	TMED7	1	1	1	3
hsa-miR-509-3p	DDAH1	1	1	1	3
hsa-miR-25-3p	FECH	1	1	1	3
hsa-miR-374b-5p	ZDHHC5	1	1	1	3
hsa-miR-30b-3p	TMEM63C	1	1	1	3
hsa-miR-130b-5p	BTN3A2	1	1	1	3
hsa-miR-23a-3p	MYH2	1	1	1	3
hsa-miR-128-3p	SLC7A11	1	1	1	3
hsa-miR-33a-3p	SEC62	1	1	1	3
hsa-miR-30b-3p	TRIB1	1	1	1	3
hsa-miR-130b-3p	RUNX3	1	1	1	3
hsa-miR-455-3p	POFUT2	1	1	1	3
hsa-miR-34c-5p	IL6R	1	1	1	3
hsa-miR-942-5p	PRELID2	1	1	1	3
hsa-miR-93-3p	PRPF8	1	1	1	3
hsa-miR-25-3p	PER2	1	1	1	3
hsa-miR-27a-3p	TRIM23	1	1	1	3
hsa-miR-582-3p	RREB1	1	1	1	3
hsa-miR-508-3p	PPP1R15B	1	1	1	3
hsa-miR-130b-3p	SIK1	1	1	1	3
hsa-miR-548v	TCF12	1	1	1	3
hsa-miR-760	AKAP12	1	1	1	3
hsa-miR-192-5p	CTNNBIP1	1	1	1	3
hsa-miR-5698	SLC26A9	1	1	1	3
hsa-miR-130b-3p	EDN1	1	1	1	3
hsa-miR-23a-3p	TMED7	1	1	1	3
hsa-miR-27a-3p	FBXW7	1	1	1	3
hsa-miR-27a-3p	PDIA5	1	1	1	3
hsa-miR-130b-3p	NIPA1	1	1	1	3
hsa-miR-589-5p	ATP13A3	1	1	1	3
hsa-miR-130b-3p	TOM1L2	1	1	1	3
hsa-miR-27a-3p	ALG9	1	1	1	3
hsa-miR-508-3p	SRSF1	1	1	1	3
hsa-miR-223-5p	HSPA1A	1	1	1	3
hsa-miR-130a-5p	PNRC2	1	1	1	3
hsa-miR-33a-3p	MATR3	1	1	1	3
hsa-miR-192-5p	ARFGEF1	1	1	1	3
hsa-miR-30b-3p	IQSEC3	1	1	1	3
hsa-miR-130b-3p	CFL2	1	1	1	3
hsa-miR-378a-5p	CYLD	1	1	1	3
hsa-miR-1976	MPRIP	1	1	1	3
hsa-miR-30b-3p	CRIPT	1	1	1	3
hsa-miR-93-3p	SMURF2	1	1	1	3
hsa-miR-5698	ATXN7L3	1	1	1	3
hsa-miR-130b-3p	OTUD3	1	1	1	3
hsa-miR-5698	MYL12A	1	1	1	3
hsa-miR-128-3p	SLC39A7	1	1	1	3
hsa-miR-378a-5p	ABHD15	1	1	1	3
hsa-miR-27a-3p	LYSMD3	1	1	1	3
hsa-miR-194-3p	KLK10	1	1	1	3
hsa-miR-25-3p	KLF4	1	1	1	3
hsa-miR-130b-3p	BAHD1	1	1	1	3
hsa-miR-760	PUM1	1	1	1	3
hsa-miR-25-3p	COX20	1	1	1	3
hsa-miR-1976	C3orf62	1	1	1	3
hsa-miR-128-3p	SP1	1	1	1	3
hsa-miR-30d-3p	RTP4	1	1	1	3
hsa-miR-130a-5p	FBN2	1	1	1	3
hsa-miR-130b-3p	AGO1	1	1	1	3
hsa-miR-30b-3p	DNAJC24	1	1	1	3
hsa-miR-128-3p	RELN	1	1	1	3
hsa-miR-130b-3p	HPRT1	1	1	1	3
hsa-miR-197-3p	SS18	1	1	1	3
hsa-miR-130b-5p	PLP1	1	1	1	3
hsa-miR-130b-5p	CUBN	1	1	1	3
hsa-miR-23a-3p	KLF3	1	1	1	3
hsa-miR-130b-5p	CDK12	1	1	1	3
hsa-miR-130b-3p	PPP6R3	1	1	1	3
hsa-miR-582-5p	HMGB2	1	1	1	3
hsa-miR-3074-5p	PAG1	1	1	1	3
hsa-miR-30b-3p	APOBEC3F	1	1	1	3
hsa-miR-130b-5p	NLGN4X	1	1	1	3
hsa-miR-192-3p	NR3C1	1	1	1	3
hsa-miR-130b-3p	ARID4B	1	1	1	3
hsa-miR-1306-5p	KIAA1549	1	1	1	3
hsa-miR-130b-3p	CLIP1	1	1	1	3
hsa-miR-27a-3p	RNF182	1	1	1	3
hsa-miR-30b-3p	UBE2D4	1	1	1	3
hsa-miR-130b-3p	FZD6	1	1	1	3
hsa-miR-130b-3p	RBM20	1	1	1	3
hsa-miR-128-3p	EIF2S2	1	1	1	3
hsa-miR-197-3p	ACVR1B	1	1	1	3
hsa-miR-130b-3p	MMGT1	1	1	1	3
hsa-miR-130b-3p	SALL3	1	1	1	3
hsa-miR-1976	PRKCA	1	1	1	3
hsa-miR-25-3p	FNIP1	1	1	1	3
hsa-miR-130b-3p	SECISBP2L	1	1	1	3
hsa-miR-27a-3p	GPAM	1	1	1	3
hsa-miR-128-3p	ANKRD40	1	1	1	3
hsa-miR-4638-3p	WTAP	1	1	1	3
hsa-miR-509-3p	MAP3K1	1	1	1	3
hsa-miR-30b-3p	SLC25A45	1	1	1	3
hsa-miR-192-5p	ARL2BP	1	1	1	3
hsa-miR-25-3p	ROBO1	1	1	1	3
hsa-miR-942-5p	TBL1XR1	1	1	1	3
hsa-miR-33a-3p	SLC16A1	1	1	1	3
hsa-miR-25-3p	GOLGA8J	1	1	1	3
hsa-miR-27a-3p	GATA2	1	1	1	3
hsa-miR-642a-5p	KLHL9	1	1	1	3
hsa-miR-128-3p	AFF4	1	1	1	3
hsa-miR-331-3p	ABI2	1	1	1	3
hsa-miR-3074-5p	CXCR5	1	1	1	3
hsa-miR-30b-3p	MLLT1	1	1	1	3
hsa-miR-5698	MTAP	1	1	1	3
hsa-miR-30b-3p	BTF3L4	1	1	1	3
hsa-miR-192-5p	DICER1	1	1	1	3
hsa-miR-30b-3p	KIF1C	1	1	1	3
hsa-miR-27a-3p	LITAF	1	1	1	3
hsa-miR-25-3p	C11orf24	1	1	1	3
hsa-miR-27a-3p	LPCAT1	1	1	1	3
hsa-miR-378a-5p	UBN2	1	1	1	3
hsa-miR-33a-3p	GPATCH8	1	1	1	3
hsa-miR-130b-3p	SPOPL	1	1	1	3
hsa-miR-25-3p	TWF1	1	1	1	3
hsa-miR-34c-5p	EVI5L	1	1	1	3
hsa-miR-128-3p	SIRT1	1	1	1	3
hsa-miR-326	USH1G	1	1	1	3
hsa-miR-374b-5p	RORA	1	1	1	3
hsa-miR-877-5p	KRAS	1	1	1	3
hsa-miR-30b-3p	AQP6	1	1	1	3
hsa-miR-23a-3p	PDIA6	1	1	1	3
hsa-miR-30d-3p	KIAA1324L	1	1	1	3
hsa-miR-374b-5p	UBE3A	1	1	1	3
hsa-miR-1306-5p	SRGAP1	1	1	1	3
hsa-miR-2110	TMED4	1	1	1	3
hsa-miR-23a-3p	C2orf69	1	1	1	3
hsa-miR-130b-3p	LMLN	1	1	1	3
hsa-miR-33a-3p	YIPF4	1	1	1	3
hsa-miR-5698	SLC4A2	1	1	1	3
hsa-miR-23a-3p	ZCCHC2	1	1	1	3
hsa-miR-146b-3p	CPS1	1	1	1	3
hsa-miR-130b-3p	NDEL1	1	1	1	3
hsa-miR-5698	SLC9A3R2	1	1	1	3
hsa-miR-33a-3p	DLGAP5	1	1	1	3
hsa-miR-130b-3p	HEG1	1	1	1	3
hsa-miR-130b-3p	DDX6	1	1	1	3
hsa-miR-1976	SPTY2D1	1	1	1	3
hsa-miR-128-1-5p	CCDC71L	1	1	1	3
hsa-miR-23a-3p	FAS	1	1	1	3
hsa-miR-5683	UGCG	1	1	1	3
hsa-miR-25-3p	ANP32E	1	1	1	3
hsa-miR-30d-3p	NIN	1	1	1	3
hsa-miR-130b-5p	HRH1	1	1	1	3
hsa-miR-27a-3p	SLC7A11	1	1	1	3
hsa-miR-589-3p	SPRED1	1	1	1	3
hsa-miR-130a-5p	MCFD2	1	1	1	3
hsa-miR-27a-3p	TAOK1	1	1	1	3
hsa-miR-130b-3p	ZNF800	1	1	1	3
hsa-miR-130b-3p	NCKAP5	1	1	1	3
hsa-miR-192-5p	NCOA3	1	1	1	3
hsa-miR-128-3p	TMEM91	1	1	1	3
hsa-miR-27a-3p	PLXND1	1	1	1	3
hsa-miR-130b-3p	RPA2	1	1	1	3
hsa-miR-130b-3p	PPP1R15B	1	1	1	3
hsa-miR-374b-5p	PELI1	1	1	1	3
hsa-miR-130b-3p	ESR1	1	1	1	3
hsa-miR-5698	DCAF7	1	1	1	3
hsa-miR-30b-3p	CYP2W1	1	1	1	3
hsa-miR-27a-3p	LONRF1	1	1	1	3
hsa-miR-589-3p	GOSR1	1	1	1	3
hsa-miR-1976	PISD	1	1	1	3
hsa-miR-128-3p	H3F3B	1	1	1	3
hsa-miR-4638-3p	SECISBP2L	1	1	1	3
hsa-miR-514a-3p	IGBP1	1	1	1	3
hsa-miR-2110	EPB41L4B	1	1	1	3
hsa-miR-30b-3p	DNAJC8	1	1	1	3
hsa-miR-33a-3p	RAC3	1	1	1	3
hsa-miR-374b-5p	SRSF7	1	1	1	3
hsa-miR-30b-3p	PDE7A	1	1	1	3
hsa-miR-128-3p	PDE3A	1	1	1	3
hsa-miR-223-3p	FOXO1	1	1	1	3
hsa-miR-374b-5p	OCRL	1	1	1	3
hsa-miR-25-3p	HAND2	1	1	1	3
hsa-miR-30b-3p	DUSP19	1	1	1	3
hsa-miR-130b-3p	CEP55	1	1	1	3
hsa-miR-877-5p	EIF1AX	1	1	1	3
hsa-miR-1976	PPP1R3B	1	1	1	3
hsa-miR-194-3p	LOXL2	1	1	1	3
hsa-miR-30b-3p	ATL3	1	1	1	3
hsa-miR-374b-5p	TACC1	1	1	1	3
hsa-miR-34c-5p	PDGFRA	1	1	1	3
hsa-miR-5698	USP22	1	1	1	3
hsa-miR-877-5p	WASL	1	1	1	3
hsa-miR-130b-3p	HABP4	1	1	1	3
hsa-miR-128-3p	ITCH	1	1	1	3
hsa-miR-34c-5p	ZNF551	1	1	1	3
hsa-miR-34c-5p	VPS37B	1	1	1	3
hsa-miR-34c-5p	BCL2L13	1	1	1	3
hsa-miR-942-5p	CREBBP	1	1	1	3
hsa-miR-130b-3p	SLC12A7	1	1	1	3
hsa-miR-1976	TMCO1	1	1	1	3
hsa-miR-130b-3p	PRUNE2	1	1	1	3
hsa-miR-30b-3p	RHOF	1	1	1	3
hsa-miR-1306-5p	HLCS	1	1	1	3
hsa-miR-130b-5p	PDE3A	1	1	1	3
hsa-miR-1306-5p	MRPS14	1	1	1	3
hsa-miR-146b-3p	TSC22D2	1	1	1	3
hsa-miR-128-3p	PDIA5	1	1	1	3
hsa-miR-128-3p	KIN	1	1	1	3
hsa-miR-1976	ABHD15	1	1	1	3
hsa-miR-374b-5p	CAMSAP2	1	1	1	3
hsa-miR-582-3p	DIXDC1	1	1	1	3
hsa-miR-25-3p	WASL	1	1	1	3
hsa-miR-942-5p	B3GALNT1	1	1	1	3
hsa-miR-194-3p	RAP1GDS1	1	1	1	3
hsa-miR-2110	TRIM21	1	1	1	3
hsa-miR-5683	TCEA1	1	1	1	3
hsa-miR-130b-3p	LDLR	1	1	1	3
hsa-miR-93-3p	GPR89B	1	1	1	3
hsa-miR-1976	ZDHHC15	1	1	1	3
hsa-miR-128-3p	CANX	1	1	1	3
hsa-miR-760	RIC8A	1	1	1	3
hsa-miR-192-5p	KIF5B	1	1	1	3
hsa-miR-374b-5p	SHOC2	1	1	1	3
hsa-miR-130b-5p	UQCRB	1	1	1	3
hsa-miR-942-5p	TNS1	1	1	1	3
hsa-miR-128-3p	RNF182	1	1	1	3
hsa-miR-1296-5p	KIF5B	1	1	1	3
hsa-miR-2110	AR	1	1	1	3
hsa-miR-128-3p	GPAM	1	1	1	3
hsa-miR-27a-3p	ANKRD40	1	1	1	3
hsa-miR-130b-3p	PSAP	1	1	1	3
hsa-miR-130b-5p	C1GALT1	1	1	1	3
hsa-miR-27a-3p	SPRY2	1	1	1	3
hsa-miR-23a-3p	TNRC6A	1	1	1	3
hsa-miR-128-3p	GNB5	1	1	1	3
hsa-miR-128-1-5p	RHOA	1	1	1	3
hsa-miR-27a-3p	DNAJC27	1	1	1	3
hsa-miR-33a-3p	SESN3	1	1	1	3
hsa-miR-23a-3p	FUT4	1	1	1	3
hsa-miR-25-3p	HIVEP1	1	1	1	3
hsa-miR-33a-3p	HSPA13	1	1	1	3
hsa-miR-331-3p	SOCS1	1	1	1	3
hsa-miR-30b-3p	SLC11A2	1	1	1	3
hsa-miR-130b-5p	EBF4	1	1	1	3
hsa-miR-128-3p	DDX6	1	1	1	3
hsa-miR-374b-5p	PRKCD	1	1	1	3
hsa-miR-25-3p	TBC1D8	1	1	1	3
hsa-miR-455-3p	RNF216	1	1	1	3
hsa-miR-130a-5p	FUT4	1	1	1	3
hsa-miR-1976	RXRA	1	1	1	3
hsa-miR-130b-3p	IRF1	1	1	1	3
hsa-miR-5698	DIRAS2	1	1	1	3
hsa-miR-331-3p	POLR3H	1	1	1	3
hsa-miR-2110	LCOR	1	1	1	3
hsa-miR-223-3p	RIF1	1	1	1	3
hsa-miR-128-3p	DCP2	1	1	1	3
hsa-miR-130b-3p	USP13	1	1	1	3
hsa-miR-128-3p	VPS4B	1	1	1	3
hsa-miR-223-3p	FAM60A	1	1	1	3
hsa-miR-200c-5p	KDELR2	1	1	1	3
hsa-miR-23a-3p	C8orf58	1	1	1	3
hsa-miR-30b-3p	DHDDS	1	1	1	3
hsa-miR-128-3p	ADAMTS5	1	1	1	3
hsa-miR-1976	POLR2E	1	1	1	3
hsa-miR-130b-3p	MSMO1	1	1	1	3
hsa-miR-33a-3p	PPP1CB	1	1	1	3
hsa-miR-25-3p	ARID1B	1	1	1	3
hsa-miR-223-5p	LRRC31	1	1	1	3
hsa-miR-23a-3p	PPP2R5E	1	1	1	3
hsa-miR-455-3p	FAM105A	1	1	1	3
hsa-miR-130b-5p	ANKRD28	1	1	1	3
hsa-miR-582-5p	CAPRIN2	1	1	1	3
hsa-miR-25-3p	BAZ2B	1	1	1	3
hsa-miR-194-3p	POLR2D	1	1	1	3
hsa-miR-582-5p	DICER1	1	1	1	3
hsa-miR-130a-5p	BRWD1	1	1	1	3
hsa-miR-128-3p	MAPK14	1	1	1	3
hsa-miR-130b-3p	TROVE2	1	1	1	3
hsa-miR-5698	GDI1	1	1	1	3
hsa-miR-192-5p	TMPO	1	1	1	3
hsa-miR-326	EPHB3	1	1	1	3
hsa-miR-23a-3p	FBN2	1	1	1	3
hsa-miR-27a-3p	SEMA6A	1	1	1	3
hsa-miR-2110	RPRD2	1	1	1	3
hsa-miR-27a-3p	EIF5A2	1	1	1	3
hsa-miR-25-3p	EXOC5	1	1	1	3
hsa-miR-130b-3p	FAT3	1	1	1	3
hsa-miR-197-3p	HNRNPD	1	1	1	3
hsa-miR-34c-5p	MAPT	1	1	1	3
hsa-miR-23a-3p	ATXN7L3B	1	1	1	3
hsa-miR-30b-3p	GCNT4	1	1	1	3
hsa-miR-27a-3p	AKIRIN1	1	1	1	3
hsa-miR-23a-3p	PPARGC1A	1	1	1	3
hsa-miR-27a-3p	RNF139	1	1	1	3
hsa-miR-25-3p	CHCHD10	1	1	1	3
hsa-miR-223-3p	TOX	1	1	1	3
hsa-miR-130b-3p	C16orf70	1	1	1	3
hsa-miR-128-3p	RET	1	1	1	3
hsa-miR-30b-3p	TES	1	1	1	3
hsa-miR-27a-3p	AFF4	1	1	1	3
hsa-miR-30b-3p	PRRG4	1	1	1	3
hsa-miR-128-3p	DCAF7	1	1	1	3
hsa-miR-27a-3p	PEG10	1	1	1	3
hsa-miR-5000-3p	MAU2	1	1	1	3
hsa-miR-23a-3p	POM121C	1	1	1	3
hsa-miR-511-5p	KLF6	1	1	1	3
hsa-miR-197-3p	GGT7	1	1	1	3
hsa-miR-5698	PSME3	1	1	1	3
hsa-miR-25-3p	ADAMTSL1	1	1	1	3
hsa-miR-30b-3p	TANGO2	1	1	1	3
hsa-miR-128-3p	NTRK3	1	1	1	3
hsa-miR-25-3p	SERTAD3	1	1	1	3
hsa-miR-223-3p	FOXO3	1	1	1	3
hsa-miR-5698	TFAP2B	1	1	1	3
hsa-miR-130b-5p	RGS6	1	1	1	3
hsa-miR-582-5p	NAP1L1	1	1	1	3
hsa-miR-130b-3p	SMOC1	1	1	1	3
hsa-miR-223-3p	FBXW7	1	1	1	3
hsa-miR-194-3p	YWHAE	1	1	1	3
hsa-miR-25-3p	TOB1	1	1	1	3
hsa-miR-27a-3p	LDLR	1	1	1	3
hsa-miR-30b-3p	PLAGL2	1	1	1	3
hsa-miR-5698	ABL1	1	1	1	3
hsa-miR-5698	CCL22	1	1	1	3
hsa-miR-34c-5p	PODXL	1	1	1	3
hsa-miR-30b-3p	STK4	1	1	1	3
hsa-miR-5683	KHSRP	1	1	1	3
hsa-miR-30b-3p	CDKAL1	1	1	1	3
hsa-miR-25-3p	SOX11	1	1	1	3
hsa-miR-1976	POC1A	1	1	1	3
hsa-miR-30d-3p	FAM104A	1	1	1	3
hsa-miR-378a-5p	TMOD2	1	1	1	3
hsa-miR-27a-3p	THRB	1	1	1	3
hsa-miR-130b-3p	OTUD4	1	1	1	3
hsa-miR-130b-3p	PTPN4	1	1	1	3
hsa-miR-616-3p	QSER1	1	1	1	3
hsa-miR-223-3p	CFTR	1	1	1	3
hsa-miR-5683	MTHFD2	1	1	1	3
hsa-miR-4638-3p	RAP1B	1	1	1	3
hsa-miR-25-3p	GOLGA3	1	1	1	3
hsa-miR-130b-3p	YY1	1	1	1	3
hsa-miR-128-3p	CSF1	1	1	1	3
hsa-miR-25-3p	MAP2K4	1	1	1	3
hsa-miR-130b-3p	WEE1	1	1	1	3
hsa-miR-33a-3p	SLC26A7	1	1	1	3
hsa-miR-223-5p	FOXC1	1	1	1	3
hsa-miR-30b-3p	SLC19A3	1	1	1	3
hsa-miR-23a-3p	POU4F2	1	1	1	3
hsa-miR-23a-3p	HMGN2	1	1	1	3
hsa-miR-1976	AP1S3	1	1	1	3
hsa-miR-192-3p	MOB3B	1	1	1	3
hsa-miR-27a-3p	EIF5	1	1	1	3
hsa-miR-942-5p	PCDH17	1	1	1	3
hsa-miR-30b-3p	CLSPN	1	1	1	3
hsa-miR-34c-5p	MDM4	1	1	1	3
hsa-miR-942-5p	LSAMP	1	1	1	3
hsa-miR-33a-3p	TBX18	1	1	1	3
hsa-miR-23a-3p	ETNK1	1	1	1	3
hsa-miR-33a-3p	KLHL15	1	1	1	3
hsa-miR-130b-3p	THOP1	1	1	1	3
hsa-miR-877-5p	RC3H1	1	1	1	3
hsa-miR-5698	PKNOX2	1	1	1	3
hsa-miR-130b-3p	PPP6R2	1	1	1	3
hsa-miR-34c-5p	MYCN	1	1	1	3
hsa-miR-34c-5p	GMFB	1	1	1	3
hsa-miR-455-3p	MOBP	1	1	1	3
hsa-miR-27a-3p	ZFHX3	1	1	1	3
hsa-miR-331-3p	EARS2	1	1	1	3
hsa-miR-589-3p	GDF6	1	1	1	3
hsa-miR-616-3p	SFMBT2	1	1	1	3
hsa-miR-130b-3p	CSNK1G1	1	1	1	3
hsa-miR-642a-5p	DUSP4	1	1	1	3
hsa-miR-130b-3p	GPATCH8	1	1	1	3
hsa-miR-30b-3p	PGM2L1	1	1	1	3
hsa-miR-25-3p	KIAA1109	1	1	1	3
hsa-miR-27a-3p	ZFP36L2	1	1	1	3
hsa-miR-25-3p	ITPR1	1	1	1	3
hsa-miR-130b-3p	LCLAT1	1	1	1	3
hsa-miR-30b-3p	SLC35F6	1	1	1	3
hsa-miR-192-5p	ZDHHC2	1	1	1	3
hsa-miR-130b-3p	ZFYVE9	1	1	1	3
hsa-miR-130b-3p	FMR1	1	1	1	3
hsa-miR-25-3p	PTEN	1	1	1	3
hsa-miR-130b-3p	GMFB	1	1	1	3
hsa-miR-25-3p	GTF2A1	1	1	1	3
hsa-miR-128-3p	KIAA1191	1	1	1	3
hsa-miR-574-3p	RXRA	1	1	1	3
hsa-miR-5683	PDCD10	1	1	1	3
hsa-miR-130b-3p	DYNLL2	1	1	1	3
hsa-miR-1296-5p	SFPQ	1	1	1	3
hsa-miR-30d-3p	CDKN1B	1	1	1	3
hsa-miR-25-3p	BTG2	1	1	1	3
hsa-miR-25-3p	SLC25A36	1	1	1	3
hsa-miR-2110	TMEM69	1	1	1	3
hsa-miR-374b-5p	GABRG2	1	1	1	3
hsa-miR-5698	LRP3	1	1	1	3
hsa-miR-25-3p	MFF	1	1	1	3
hsa-miR-2110	WBP1L	1	1	1	3
hsa-miR-455-3p	PNPLA6	1	1	1	3
hsa-miR-326	TBL1XR1	1	1	1	3
hsa-miR-25-3p	SSFA2	1	1	1	3
hsa-miR-128-3p	FUBP3	1	1	1	3
hsa-miR-642a-5p	RHOB	1	1	1	3
hsa-miR-27a-3p	PPIF	1	1	1	3
hsa-miR-1976	TCEANC2	1	1	1	3
hsa-miR-130b-3p	RAP2C	1	1	1	3
hsa-miR-130b-3p	BRWD1	1	1	1	3
hsa-miR-27a-3p	TMEM170B	1	1	1	3
hsa-miR-128-3p	AKR7A2	1	1	1	3
hsa-miR-30b-3p	RAD51B	1	1	1	3
hsa-miR-192-5p	FAM199X	1	1	1	3
hsa-miR-27a-3p	PHLPP2	1	1	1	3
hsa-miR-27a-3p	HNRNPF	1	1	1	3
hsa-miR-197-3p	CHIC2	1	1	1	3
hsa-miR-223-3p	PRDM1	1	1	1	3
hsa-miR-5698	ABL2	1	1	1	3
hsa-miR-582-3p	CPNE3	1	1	1	3
hsa-miR-25-3p	SESN3	1	1	1	3
hsa-miR-128-3p	SREBF2	1	1	1	3
hsa-miR-27a-3p	HOXC6	1	1	1	3
hsa-miR-197-3p	SAMD8	1	1	1	3
hsa-miR-25-3p	PPP1R37	1	1	1	3
hsa-miR-223-3p	ZNF365	1	1	1	3
hsa-miR-128-3p	NDST1	1	1	1	3
hsa-miR-25-3p	PHLPP2	1	1	1	3
hsa-miR-130b-3p	SLC44A1	1	1	1	3
hsa-miR-582-5p	IPO7	1	1	1	3
hsa-miR-25-3p	REV3L	1	1	1	3
hsa-miR-511-5p	FRY	1	1	1	3
hsa-miR-130b-3p	CAMSAP2	1	1	1	3
hsa-miR-25-3p	MYLIP	1	1	1	3
hsa-miR-1306-5p	KCNK6	1	1	1	3
hsa-miR-128-3p	SEC61A1	1	1	1	3
hsa-miR-2110	SKI	1	1	1	3
hsa-miR-511-5p	PMEPA1	1	1	1	3
hsa-miR-130a-5p	FNIP1	1	1	1	3
hsa-miR-589-3p	SETD5	1	1	1	3
hsa-miR-27a-3p	SEC24A	1	1	1	3
hsa-miR-27a-3p	CD2AP	1	1	1	3
hsa-miR-130b-3p	PDGFRA	1	1	1	3
hsa-miR-374b-5p	KIAA1468	1	1	1	3
hsa-miR-33a-3p	RRM2	1	1	1	3
hsa-miR-628-5p	UBXN2B	1	1	1	3
hsa-miR-374b-5p	PAPD4	1	1	1	3
hsa-miR-128-3p	NEK2	1	1	1	3
hsa-miR-27a-3p	PAIP2	1	1	1	3
hsa-miR-511-5p	PCDHA6	1	1	1	3
hsa-miR-27a-3p	E2F7	1	1	1	3
hsa-miR-130b-3p	SAMD8	1	1	1	3
hsa-miR-5000-3p	VAV3	1	1	1	3
hsa-miR-30b-3p	FAT3	1	1	1	3
hsa-miR-455-3p	BCL2L12	1	1	1	3
hsa-miR-582-5p	ETS2	1	1	1	3
hsa-miR-128-3p	TNPO1	1	1	1	3
hsa-miR-642a-5p	RGS6	1	1	1	3
hsa-miR-128-3p	KBTBD11	1	1	1	3
hsa-miR-130b-5p	DIO2	1	1	1	3
hsa-miR-30b-3p	TMEM167A	1	1	1	3
hsa-miR-128-3p	UBE2W	1	1	1	3
hsa-miR-5698	ELK1	1	1	1	3
hsa-miR-642a-5p	FADS1	1	1	1	3
hsa-miR-223-3p	MEF2C	1	1	1	3
hsa-miR-374b-5p	SEMA3C	1	1	1	3
hsa-miR-582-5p	TVP23C	1	1	1	3
hsa-miR-130b-3p	CAPRIN2	1	1	1	3
hsa-miR-25-3p	RRN3	1	1	1	3
hsa-miR-642a-5p	GTF3C4	1	1	1	3
hsa-miR-30d-3p	COLEC12	1	1	1	3
hsa-miR-30b-3p	ZCCHC24	1	1	1	3
hsa-miR-223-3p	POLR3G	1	1	1	3
hsa-miR-25-3p	PTAR1	1	1	1	3
hsa-miR-30d-3p	RAB31	1	1	1	3
hsa-miR-130b-3p	HIVEP2	1	1	1	3
hsa-miR-3928-3p	C6orf106	1	1	1	3
hsa-miR-130b-3p	DEPDC1	1	1	1	3
hsa-miR-374b-5p	TFDP1	1	1	1	3
hsa-miR-27a-3p	DCUN1D4	1	1	1	3
hsa-miR-34c-5p	SATB2	1	1	1	3
hsa-miR-130b-3p	BTF3L4	1	1	1	3
hsa-miR-130a-5p	TNPO1	1	1	1	3
hsa-miR-5683	SLC25A44	1	1	1	3
hsa-miR-30b-3p	SLC35E2	1	1	1	3
hsa-miR-5000-3p	TXNIP	1	1	1	3
hsa-miR-582-5p	TNFAIP1	1	1	1	3
hsa-miR-1976	DCTN5	1	1	1	3
hsa-miR-130b-3p	RACGAP1	1	1	1	3
hsa-miR-27a-3p	CNN3	1	1	1	3
hsa-miR-887-3p	CRLF3	1	1	1	3
hsa-miR-374b-5p	GSK3B	1	1	1	3
hsa-miR-93-3p	CTTNBP2NL	1	1	1	3
hsa-miR-192-5p	CUL3	1	1	1	3
hsa-miR-5683	TMOD3	1	1	1	3
hsa-miR-942-5p	RREB1	1	1	1	3
hsa-miR-511-5p	DCK	1	1	1	3
hsa-miR-5698	NFASC	1	1	1	3
hsa-miR-130b-3p	CDADC1	1	1	1	3
hsa-miR-25-3p	LHFPL2	1	1	1	3
hsa-miR-130b-3p	PIGA	1	1	1	3
hsa-miR-27a-3p	UBR5	1	1	1	3
hsa-miR-223-3p	LMO2	1	1	1	3
hsa-miR-1270	YWHAQ	1	1	1	3
hsa-miR-331-3p	SMG5	1	1	1	3
hsa-miR-33a-3p	ZFP36L2	1	1	1	3
hsa-miR-130b-3p	KCTD20	1	1	1	3
hsa-miR-5683	TSPAN2	1	1	1	3
hsa-miR-23a-3p	MCFD2	1	1	1	3
hsa-miR-130b-3p	SLAIN1	1	1	1	3
hsa-miR-30b-3p	GIGYF1	1	1	1	3
hsa-miR-30d-3p	ARPP19	1	1	1	3
hsa-miR-582-5p	RAB33B	1	1	1	3
hsa-miR-130a-5p	QSER1	1	1	1	3
hsa-miR-27a-3p	TROVE2	1	1	1	3
hsa-miR-548v	CSTF2T	1	1	1	3
hsa-miR-5698	ANKRD13B	1	1	1	3
hsa-miR-25-3p	GEMIN2	1	1	1	3
hsa-miR-574-3p	MESDC1	1	1	1	3
hsa-miR-374b-5p	PARD6B	1	1	1	3
hsa-miR-128-3p	ZFHX3	1	1	1	3
hsa-miR-455-3p	SCAI	1	1	1	3
hsa-miR-374b-5p	MBNL2	1	1	1	3
hsa-miR-2110	PTPN14	1	1	1	3
hsa-miR-5683	ELOVL5	1	1	1	3
hsa-miR-331-3p	KDELR1	1	1	1	3
hsa-miR-874-3p	ESR1	1	1	1	3
hsa-miR-130b-5p	MAML1	1	1	1	3
hsa-miR-223-5p	CHIC1	1	1	1	3
hsa-miR-128-3p	SH3RF1	1	1	1	3
hsa-miR-130b-3p	ENPP4	1	1	1	3
hsa-miR-27a-3p	FOXO1	1	1	1	3
hsa-miR-23a-3p	NLGN4X	1	1	1	3
hsa-miR-374b-5p	WWTR1	1	1	1	3
hsa-miR-548v	SLC39A6	1	1	1	3
hsa-miR-130b-3p	CDK19	1	1	1	3
hsa-miR-511-5p	GIGYF1	1	1	1	3
hsa-miR-5698	CALR	1	1	1	3
hsa-miR-5698	NLGN2	1	1	1	3
hsa-miR-589-3p	IGF2BP2	1	1	1	3
hsa-miR-642a-5p	PRKAB1	1	1	1	3
hsa-miR-34c-5p	BMP3	1	1	1	3
hsa-miR-25-3p	GID4	1	1	1	3
hsa-miR-25-3p	NSMAF	1	1	1	3
hsa-miR-130b-3p	EGLN3	1	1	1	3
hsa-miR-30b-3p	ZNF557	1	1	1	3
hsa-miR-548v	PPIA	1	1	1	3
hsa-miR-23a-3p	CELF1	1	1	1	3
hsa-miR-25-3p	DUSP5	1	1	1	3
hsa-miR-27a-3p	CAB39	1	1	1	3
hsa-miR-34c-5p	GALNT7	1	1	1	3
hsa-miR-27a-3p	MED13	1	1	1	3
hsa-miR-30b-3p	TLCD2	1	1	1	3
hsa-miR-128-3p	ATP6V1C1	1	1	1	3
hsa-miR-27a-3p	RYBP	1	1	1	3
hsa-miR-582-5p	PHF3	1	1	1	3
hsa-miR-5698	C9orf62	1	1	1	3
hsa-miR-130b-3p	NAA50	1	1	1	3
hsa-miR-514a-3p	KCNB1	1	1	1	3
hsa-miR-194-3p	AP1S1	1	1	1	3
hsa-miR-27a-3p	RREB1	1	1	1	3
hsa-miR-23a-3p	HMGB2	1	1	1	3
hsa-miR-30b-3p	LLGL1	1	1	1	3
hsa-miR-1976	ORAI2	1	1	1	3
hsa-miR-130b-3p	MAPRE3	1	1	1	3
hsa-miR-130b-3p	ARL6IP1	1	1	1	3
hsa-miR-128-3p	MOB3A	1	1	1	3
hsa-miR-128-3p	WASL	1	1	1	3
hsa-miR-877-5p	C12orf4	1	1	1	3
hsa-miR-374b-5p	ZSWIM6	1	1	1	3
hsa-miR-589-3p	AACS	1	1	1	3
hsa-miR-27a-3p	MED14	1	1	1	3
hsa-miR-378a-5p	SUFU	1	1	1	3
hsa-miR-27a-3p	MYT1	1	1	1	3
hsa-miR-582-5p	GNB1	1	1	1	3
hsa-miR-331-3p	PHLPP1	1	1	1	3
hsa-miR-128-3p	GATA6	1	1	1	3
hsa-miR-130b-3p	TRPC3	1	1	1	3
hsa-miR-5683	CBX5	1	1	1	3
hsa-miR-223-3p	RHOB	1	1	1	3
hsa-miR-128-3p	ATP8A1	1	1	1	3
hsa-miR-5698	UBE2V1	1	1	1	3
hsa-miR-27a-3p	PLAG1	1	1	1	3
hsa-miR-27a-3p	NEURL1B	1	1	1	3
hsa-miR-23a-3p	UQCRFS1	1	1	1	3
hsa-miR-128-3p	UNC13C	1	1	1	3
hsa-miR-25-3p	TRIM36	1	1	1	3
hsa-miR-30b-3p	WNT7B	1	1	1	3
hsa-miR-130b-3p	ZBTB18	1	1	1	3
hsa-miR-582-5p	EIF4G2	1	1	1	3
hsa-miR-223-3p	IL6ST	1	1	1	3
hsa-miR-642a-5p	SMYD1	1	1	1	3
hsa-miR-378a-5p	YEATS2	1	1	1	3
hsa-miR-760	ANKFY1	1	1	1	3
hsa-miR-27a-3p	EN2	1	1	1	3
hsa-miR-194-3p	MRI1	1	1	1	3
hsa-miR-2110	SP1	1	1	1	3
hsa-miR-27a-3p	TNPO1	1	1	1	3
hsa-miR-2110	MAPK1	1	1	1	3
hsa-miR-30b-3p	TNS4	1	1	1	3
hsa-miR-374b-5p	DUSP8	1	1	1	3
hsa-miR-128-3p	SHOC2	1	1	1	3
hsa-miR-130b-3p	PPARG	1	1	1	3
hsa-miR-25-3p	MOAP1	1	1	1	3
hsa-miR-589-3p	SCML2	1	1	1	3
hsa-miR-514a-3p	QSER1	1	1	1	3
hsa-miR-130b-3p	DYNC1LI2	1	1	1	3
hsa-miR-192-5p	PRKD3	1	1	1	3
hsa-miR-642a-5p	SIX3	1	1	1	3
hsa-miR-223-3p	HSP90B1	1	1	1	3
hsa-miR-192-5p	FHDC1	1	1	1	3
hsa-miR-192-5p	LIMS1	1	1	1	3
hsa-miR-130b-3p	NFIB	1	1	1	3
hsa-miR-5698	RICTOR	1	1	1	3
hsa-miR-30b-3p	TMTC1	1	1	1	3
hsa-miR-1976	GALNT6	1	1	1	3
hsa-miR-25-3p	RNF4	1	1	1	3
hsa-miR-194-3p	NRG4	1	1	1	3
hsa-miR-128-3p	TMEM30A	1	1	1	3
hsa-miR-130b-3p	IER3IP1	1	1	1	3
hsa-miR-5698	CXorf36	1	1	1	3
hsa-miR-4638-3p	C10orf76	1	1	1	3
hsa-miR-30b-3p	MAT2A	1	1	1	3
hsa-miR-30b-3p	CYP20A1	1	1	1	3
hsa-miR-5698	HAND2	1	1	1	3
hsa-miR-128-3p	PAIP2	1	1	1	3
hsa-miR-374b-5p	BOLA3	1	1	1	3
hsa-miR-130a-5p	MMGT1	1	1	1	3
hsa-miR-146b-3p	FAM84B	1	1	1	3
hsa-miR-30b-3p	PHACTR4	1	1	1	3
hsa-miR-130b-3p	SYBU	1	1	1	3
hsa-miR-27a-3p	PDS5B	1	1	1	3
hsa-miR-192-5p	GRHL1	1	1	1	3
hsa-miR-25-3p	ANKIB1	1	1	1	3
hsa-miR-30b-3p	WDR55	1	1	1	3
hsa-miR-128-3p	TBX3	1	1	1	3
hsa-miR-223-5p	BRWD3	1	1	1	3
hsa-miR-130b-3p	ZCCHC14	1	1	1	3
hsa-miR-25-3p	ITM2B	1	1	1	3
hsa-miR-33a-3p	HNRNPR	1	1	1	3
hsa-miR-4638-3p	SCD	1	1	1	3
hsa-miR-130b-3p	MAPK1	1	1	1	3
hsa-miR-23a-3p	APAF1	1	1	1	3
hsa-miR-1976	CREM	1	1	1	3
hsa-miR-1296-5p	ANKRD24	1	1	1	3
hsa-miR-223-5p	COL19A1	1	1	1	3
hsa-miR-25-3p	RSBN1	1	1	1	3
hsa-miR-130b-3p	DPYSL2	1	1	1	3
hsa-miR-223-3p	RRAS2	1	1	1	3
hsa-miR-374b-5p	HSBP1	1	1	1	3
hsa-miR-33a-3p	ELL2	1	1	1	3
hsa-miR-628-5p	CLIC5	1	1	1	3
hsa-miR-511-5p	TNRC6C	1	1	1	3
hsa-miR-1306-5p	TET3	1	1	1	3
hsa-miR-25-3p	GNAQ	1	1	1	3
hsa-miR-192-5p	PKP4	1	1	1	3
hsa-miR-192-5p	ZBTB34	1	1	1	3
hsa-miR-326	SLC27A4	1	1	1	3
hsa-miR-23a-3p	IL6R	1	1	1	3
hsa-miR-25-3p	MCOLN2	1	1	1	3
hsa-miR-34c-5p	CCNE2	1	1	1	3
hsa-miR-4638-3p	H2AFZ	1	1	1	3
hsa-miR-128-3p	SETD7	1	1	1	3
hsa-miR-223-5p	PCDH11Y	1	1	1	3
hsa-miR-3074-5p	MFSD6	1	1	1	3
hsa-miR-146b-3p	MTFR1L	1	1	1	3
hsa-miR-146b-3p	CPEB4	1	1	1	3
hsa-miR-27a-3p	ITSN2	1	1	1	3
hsa-miR-589-3p	XIRP2	1	1	1	3
hsa-miR-582-5p	PGGT1B	1	1	1	3
hsa-miR-128-3p	TGFBR1	1	1	1	3
hsa-miR-27a-3p	ENDOU	1	1	1	3
hsa-miR-4638-3p	TGFBR3	1	1	1	3
hsa-miR-128-3p	ISL1	1	1	1	3
hsa-miR-130b-3p	SPG20	1	1	1	3
hsa-miR-130b-3p	PTP4A1	1	1	1	3
hsa-miR-146a-5p	TRAF6	1	1	1	3
hsa-miR-128-3p	PITHD1	1	1	1	3
hsa-miR-5698	AP1S1	1	1	1	3
hsa-miR-25-3p	CIC	1	1	1	3
hsa-miR-30b-3p	RBM8A	1	1	1	3
hsa-miR-33a-3p	MTSS1	1	1	1	3
hsa-miR-25-3p	SLX4	1	1	1	3
hsa-miR-1976	TMEM231	1	1	1	3
hsa-miR-455-3p	TBC1D24	1	1	1	3
hsa-miR-642a-5p	PGM2L1	1	1	1	3
hsa-miR-27a-3p	SRSF1	1	1	1	3
hsa-miR-128-1-5p	MPRIP	1	1	1	3
hsa-miR-130b-3p	BTG1	1	1	1	3
hsa-miR-374b-5p	FZD5	1	1	1	3
hsa-miR-130b-3p	PTPRG	1	1	1	3
hsa-miR-374b-5p	ETNK1	1	1	1	3
hsa-miR-455-3p	AGO1	1	1	1	3
hsa-miR-146a-5p	IRAK1	1	1	1	3
hsa-miR-130a-5p	ZNF117	1	1	1	3
hsa-miR-130a-5p	NUFIP2	1	1	1	3
hsa-miR-511-5p	RBM3	1	1	1	3
hsa-miR-34c-5p	ZNF644	1	1	1	3
hsa-miR-192-5p	DYRK1A	1	1	1	3
hsa-miR-130b-3p	GRB10	1	1	1	3
hsa-miR-30b-3p	CPSF2	1	1	1	3
hsa-miR-30b-3p	ZNF503	1	1	1	3
hsa-miR-23a-3p	TNPO1	1	1	1	3
hsa-miR-223-3p	IGF1R	1	1	1	3
hsa-miR-93-3p	TLK2	1	1	1	3
hsa-miR-128-3p	DCX	1	1	1	3
hsa-miR-130b-3p	CUL3	1	1	1	3
hsa-miR-25-3p	ZFYVE21	1	1	1	3
hsa-miR-760	STEAP3	1	1	1	3
hsa-miR-1296-5p	TBC1D25	1	1	1	3
hsa-miR-25-3p	GALNT7	1	1	1	3
hsa-miR-130b-3p	TRIM2	1	1	1	3
hsa-miR-511-5p	YY1	1	1	1	3
hsa-miR-25-3p	GPBP1L1	1	1	1	3
hsa-miR-27a-3p	FOXP4	1	1	1	3
hsa-miR-93-3p	KIAA1549L	1	1	1	3
hsa-miR-130b-3p	MB21D2	1	1	1	3
hsa-miR-130b-3p	RLIM	1	1	1	3
hsa-miR-146b-3p	KLHDC8B	1	1	1	3
hsa-miR-130b-3p	ACBD5	1	1	1	3
hsa-miR-5698	STK35	1	1	1	3
hsa-miR-33a-3p	TCF12	1	1	1	3
hsa-miR-93-3p	TECPR2	1	1	1	3
hsa-miR-130a-5p	ZCCHC2	1	1	1	3
hsa-miR-5698	PRELP	1	1	1	3
hsa-miR-589-3p	BBS5	1	1	1	3
hsa-miR-548v	SGPL1	1	1	1	3
hsa-miR-130b-3p	RPS6KA5	1	1	1	3
hsa-miR-128-3p	VEGFC	1	1	1	3
hsa-miR-25-3p	YIPF4	1	1	1	3
hsa-miR-223-5p	TAOK1	1	1	1	3
hsa-miR-331-3p	MNT	1	1	1	3
hsa-miR-130b-3p	ARHGAP12	1	1	1	3
hsa-miR-27a-3p	SUCO	1	1	1	3
hsa-miR-27a-3p	USP46	1	1	1	3
hsa-miR-27a-3p	TMED5	1	1	1	3
hsa-miR-27a-3p	ABHD17C	1	1	1	3
hsa-miR-25-3p	KIF5B	1	1	1	3
hsa-miR-25-3p	DDX3X	1	1	1	3
hsa-miR-589-3p	HIF1A	1	1	1	3
hsa-miR-25-3p	GFPT2	1	1	1	3
hsa-miR-130a-5p	ZNF138	1	1	1	3
hsa-miR-25-3p	SMU1	1	1	1	3
hsa-miR-374b-5p	ZFP37	1	1	1	3
hsa-miR-130b-3p	RAB14	1	1	1	3
hsa-miR-30b-3p	ZNF417	1	1	1	3
hsa-miR-374b-5p	RC3H1	1	1	1	3
hsa-miR-223-3p	SMARCD1	1	1	1	3
hsa-miR-27a-3p	PDHX	1	1	1	3
hsa-miR-30b-3p	ADIPOQ	1	1	1	3
hsa-miR-25-3p	TPPP	1	1	1	3
hsa-miR-331-3p	RCC2	1	1	1	3
hsa-miR-4661-5p	EBAG9	1	1	1	3
hsa-miR-942-5p	ANK1	1	1	1	3
hsa-miR-25-3p	GOLGA8B	1	1	1	3
hsa-miR-25-3p	MED19	1	1	1	3
hsa-miR-25-3p	KLHL15	1	1	1	3
hsa-miR-374b-5p	AFF4	1	1	1	3
hsa-miR-374b-5p	RAB8B	1	1	1	3
hsa-miR-130b-3p	SERINC3	1	1	1	3
hsa-miR-34c-5p	CDK6	1	1	1	3
hsa-miR-192-3p	ACTB	1	1	1	3
hsa-miR-378a-3p	MAPK1	1	1	1	3
hsa-miR-1306-5p	FBXO44	1	1	1	3
hsa-miR-30d-3p	SOS2	1	1	1	3
hsa-miR-331-3p	CYTH4	1	1	1	3
hsa-miR-30b-3p	RBMS2	1	1	1	3
hsa-miR-1270	OLA1	1	1	1	3
hsa-miR-378a-5p	EIF2B2	1	1	1	3
hsa-miR-5698	PGPEP1	1	1	1	3
hsa-miR-548v	CDK5R1	1	1	1	3
hsa-miR-130b-3p	PTEN	1	1	1	3
hsa-miR-25-3p	VMA21	1	1	1	3
hsa-miR-30b-3p	EVI5	1	1	1	3
hsa-miR-25-3p	ZFC3H1	1	1	1	3
hsa-miR-25-3p	NUFIP2	1	1	1	3
hsa-miR-30b-3p	MBOAT2	1	1	1	3
hsa-miR-130a-5p	ETNK1	1	1	1	3
hsa-miR-30b-3p	CCL22	1	1	1	3
hsa-miR-194-3p	SPATA13	1	1	1	3
hsa-miR-25-3p	FBXW7	1	1	1	3
hsa-miR-192-5p	ZMAT3	1	1	1	3
hsa-miR-374b-5p	SP1	1	1	1	3
hsa-miR-130b-5p	CYYR1	1	1	1	3
hsa-miR-326	SMO	1	1	1	3
hsa-miR-27a-3p	RAP1B	1	1	1	3
hsa-miR-30b-3p	ANKRD40	1	1	1	3
hsa-miR-30b-3p	GCFC2	1	1	1	3
hsa-miR-27a-3p	ADD1	1	1	1	3
hsa-miR-130b-3p	ACSL4	1	1	1	3
hsa-miR-130b-3p	CBFB	1	1	1	3
hsa-miR-25-3p	CNNM4	1	1	1	3
hsa-miR-1976	IKZF3	1	1	1	3
hsa-miR-25-3p	PLEKHA1	1	1	1	3
hsa-miR-331-3p	DCLRE1B	1	1	1	3
hsa-miR-511-5p	TFDP1	1	1	1	3
hsa-miR-223-3p	NFIA	1	1	1	3
hsa-miR-128-3p	INO80D	1	1	1	3
hsa-miR-642a-5p	PITPNM3	1	1	1	3
hsa-miR-455-3p	BMPR1A	1	1	1	3
hsa-miR-130b-3p	PDE3B	1	1	1	3
hsa-miR-5698	TMEM56	1	1	1	3
hsa-miR-130b-3p	ACVR1	1	1	1	3
hsa-miR-130b-3p	RAB5A	1	1	1	3
hsa-miR-223-3p	CYB5A	1	1	1	3
hsa-miR-93-3p	PLXNA4	1	1	1	3
hsa-miR-331-3p	NRP2	1	1	1	3
hsa-miR-582-5p	G2E3	1	1	1	3
hsa-miR-877-5p	IGF2BP2	1	1	1	3
hsa-miR-30b-3p	ATF6	1	1	1	3
hsa-miR-23a-3p	MMGT1	1	1	1	3
hsa-miR-5698	MAT1A	1	1	1	3
hsa-miR-589-5p	SHCBP1	1	1	1	3
hsa-miR-130b-3p	USP32	1	1	1	3
hsa-miR-25-3p	FOXN2	1	1	1	3
hsa-miR-128-3p	LSM1	1	1	1	3
hsa-miR-378a-3p	GRB2	1	1	1	3
hsa-miR-27a-3p	TGFBR1	1	1	1	3
hsa-miR-25-3p	BAK1	1	1	1	3
hsa-miR-760	HIST1H2AE	1	1	1	3
hsa-miR-33a-3p	GUCD1	1	1	1	3
hsa-miR-130b-3p	SESTD1	1	1	1	3
hsa-miR-223-3p	EPB41L3	1	1	1	3
hsa-miR-128-3p	TPPP	1	1	1	3
hsa-miR-223-3p	SP3	1	1	1	3
hsa-miR-128-3p	COX18	1	1	1	3
hsa-miR-30b-3p	LRRC47	1	1	1	3
hsa-miR-378a-5p	TUSC2	1	1	1	3
hsa-miR-197-3p	CKS1B	1	1	1	3
hsa-miR-130b-3p	SLMAP	1	1	1	3
hsa-miR-374b-5p	HOXA11	1	1	1	3
hsa-miR-30b-3p	MYH9	1	1	1	3
hsa-miR-130a-5p	BTLA	1	1	1	3
hsa-miR-33a-3p	PDE10A	1	1	1	3
hsa-miR-874-3p	CBX2	1	1	1	3
hsa-miR-33a-3p	RARB	1	1	1	3
hsa-miR-197-3p	RBM27	1	1	1	3
hsa-miR-27a-3p	RMND5A	1	1	1	3
hsa-miR-197-3p	SYNGR1	1	1	1	3
hsa-miR-3074-5p	BNC2	1	1	1	3
hsa-miR-30b-3p	FNIP1	1	1	1	3
hsa-miR-378a-3p	IGF1R	1	1	1	3
hsa-miR-378a-5p	VAMP4	1	1	1	3
hsa-miR-25-3p	KAT2B	1	1	1	3
hsa-miR-223-5p	AIMP1	1	1	1	3
hsa-miR-130b-3p	NUS1	1	1	1	3
hsa-miR-27a-3p	TGFBR3	1	1	1	3
hsa-miR-128-3p	TUB	1	1	1	3
hsa-miR-34c-5p	HSPA1B	1	1	1	3
hsa-miR-128-3p	TSPAN13	1	1	1	3
hsa-miR-1306-5p	TRIM65	1	1	1	3
hsa-miR-27a-3p	ELL2	1	1	1	3
hsa-miR-130b-3p	SIX4	1	1	1	3
hsa-miR-2110	SHOC2	1	1	1	3
hsa-miR-25-3p	ZDHHC5	1	1	1	3
hsa-miR-130b-3p	MID1IP1	1	1	1	3
hsa-miR-331-3p	SREBF2	1	1	1	3
hsa-miR-130b-3p	LRP8	1	1	1	3
hsa-miR-378a-5p	GABPA	1	1	1	3
hsa-miR-25-3p	MAP1B	1	1	1	3
hsa-miR-192-5p	RPAP2	1	1	1	3
hsa-miR-511-5p	G2E3	1	1	1	3
hsa-miR-2110	SH3PXD2A	1	1	1	3
hsa-miR-760	HM13	1	1	1	3
hsa-miR-130b-3p	KIF13A	1	1	1	3
hsa-miR-223-5p	H3F3B	1	1	1	3
hsa-miR-192-5p	RABGAP1	1	1	1	3
hsa-miR-548v	NCK2	1	1	1	3
hsa-miR-25-3p	USP28	1	1	1	3
hsa-miR-33a-3p	UQCRFS1	1	1	1	3
hsa-miR-27a-3p	SEMA7A	1	1	1	3
hsa-miR-25-3p	FNDC3B	1	1	1	3
hsa-miR-509-3p	ANKS1A	1	1	1	3
hsa-miR-93-3p	TARDBP	1	1	1	3
hsa-miR-5000-3p	MORF4L2	1	1	1	3
hsa-miR-874-3p	NUFIP2	1	1	1	3
hsa-miR-130b-3p	RFX7	1	1	1	3
hsa-miR-192-5p	TMED10	1	1	1	3
hsa-miR-874-3p	GDPD5	1	1	1	3
hsa-miR-30b-3p	PCDHB11	1	1	1	3
hsa-miR-33a-3p	SRSF1	1	1	1	3
hsa-miR-25-3p	DNAJB9	1	1	1	3
hsa-miR-130b-3p	FBXO28	1	1	1	3
hsa-miR-760	SRRM1	1	1	1	3
hsa-miR-5683	SFXN1	1	1	1	3
hsa-miR-27a-3p	SZRD1	1	1	1	3
hsa-miR-128-3p	PCTP	1	1	1	3
hsa-miR-192-5p	RIC8B	1	1	1	3
hsa-miR-130a-5p	RPRD2	1	1	1	3
hsa-miR-27a-3p	NR2F2	1	1	1	3
hsa-miR-5698	RAB11FIP4	1	1	1	3
hsa-miR-642a-5p	SLC5A12	1	1	1	3
hsa-miR-128-3p	TXNIP	1	1	1	3
hsa-miR-30b-3p	SCAMP4	1	1	1	3
hsa-miR-130a-5p	SEMA6D	1	1	1	3
hsa-miR-326	UBE4A	1	1	1	3
hsa-miR-582-3p	LRRK2	1	1	1	3
hsa-miR-130a-5p	NLGN4X	1	1	1	3
hsa-miR-374b-5p	PITX2	1	1	1	3
hsa-miR-130b-5p	CGNL1	1	1	1	3
hsa-miR-200c-5p	SYNCRIP	1	1	1	3
hsa-miR-3074-5p	DSE	1	1	1	3
hsa-miR-146a-5p	NUMB	1	1	1	3
hsa-miR-374b-5p	SDHD	1	1	1	3
hsa-miR-27a-3p	HOXA10	1	1	1	3
hsa-miR-128-3p	STK3	1	1	1	3
hsa-miR-130b-3p	TNRC6A	1	1	1	3
hsa-miR-223-3p	SEPT2	1	1	1	3
hsa-miR-509-3p	VGLL4	1	1	1	3
hsa-miR-130a-5p	SESN2	1	1	1	3
hsa-miR-589-3p	CYP26B1	1	1	1	3
hsa-miR-27a-3p	CSRP2	1	1	1	3
hsa-miR-331-3p	GTF3C4	1	1	1	3
hsa-miR-33a-3p	USP15	1	1	1	3
hsa-miR-130b-3p	ZNF217	1	1	1	3
hsa-miR-192-3p	CSRP1	1	1	1	3
hsa-miR-5698	HEYL	1	1	1	3
hsa-miR-27a-3p	ZNF800	1	1	1	3
hsa-miR-942-5p	SETD7	1	1	1	3
hsa-miR-616-3p	MIER3	1	1	1	3
hsa-miR-30d-3p	NUFIP2	1	1	1	3
hsa-miR-34c-5p	SAR1A	1	1	1	3
hsa-miR-128-3p	MOB1B	1	1	1	3
hsa-miR-130b-3p	STARD13	1	1	1	3
hsa-miR-374b-5p	LUZP2	1	1	1	3
hsa-miR-128-3p	PDHX	1	1	1	3
hsa-miR-130b-3p	ZBTB4	1	1	1	3
hsa-miR-455-3p	KCNK10	1	1	1	3
hsa-miR-30b-3p	RPH3AL	1	1	1	3
hsa-miR-3074-5p	DCK	1	1	1	3
hsa-miR-30b-3p	NUDT19	1	1	1	3
hsa-miR-760	HIP1	1	1	1	3
hsa-miR-30d-3p	PYROXD1	1	1	1	3
hsa-miR-23a-3p	BTLA	1	1	1	3
hsa-miR-1306-5p	AKIRIN1	1	1	1	3
hsa-miR-25-3p	TMF1	1	1	1	3
hsa-miR-223-3p	PHF19	1	1	1	3
hsa-miR-25-3p	EDEM1	1	1	1	3
hsa-miR-4746-5p	PIGA	1	1	1	3
hsa-miR-23a-3p	BRWD1	1	1	1	3
hsa-miR-25-3p	KLHDC10	1	1	1	3
hsa-miR-5698	ITGA3	1	1	1	3
hsa-miR-33a-3p	FCHO2	1	1	1	3
hsa-miR-548v	SLC10A7	1	1	1	3
hsa-miR-128-1-5p	HNRNPA0	1	1	1	3
hsa-miR-30b-3p	ZNF674	1	1	1	3
hsa-miR-23a-3p	SDHD	1	1	1	3
hsa-miR-511-5p	SESN3	1	1	1	3
hsa-miR-27a-3p	TMBIM6	1	1	1	3
hsa-miR-130b-3p	DLG5	1	1	1	3
hsa-miR-30b-3p	ZNF548	1	1	1	3
hsa-miR-27a-3p	GRB2	1	1	1	3
hsa-miR-130a-5p	UQCRFS1	1	1	1	3
hsa-miR-30b-3p	AKIP1	1	1	1	3
hsa-miR-378a-5p	SGTB	1	1	1	3
hsa-miR-874-3p	PRDM1	1	1	1	3
hsa-miR-128-3p	KLF4	1	1	1	3
hsa-miR-25-3p	PKDCC	1	1	1	3
hsa-miR-582-5p	PRKAA1	1	1	1	3
hsa-miR-589-3p	ZBTB34	1	1	1	3
hsa-miR-30b-3p	RPRD2	1	1	1	3
hsa-miR-194-3p	PRR12	1	1	1	3
hsa-miR-128-3p	CLPP	1	1	1	3
hsa-miR-128-3p	RAP1B	1	1	1	3
hsa-miR-1270	IRF2BP2	1	1	1	3
hsa-miR-760	KIAA1191	1	1	1	3
hsa-miR-192-5p	L2HGDH	1	1	1	3
hsa-miR-128-3p	SFXN2	1	1	1	3
hsa-miR-25-3p	CDKN1C	1	1	1	3
hsa-miR-27a-3p	PSPC1	1	1	1	3
hsa-miR-511-5p	LRCH1	1	1	1	3
hsa-miR-374b-5p	UST	1	1	1	3
hsa-miR-30b-3p	SLC25A34	1	1	1	3
