# Supplementary material for: Imaging genetic association analysis of triple-negative breast cancer based on the integration of prior sample information
Source: Front Genet. 2023 Feb 22;14:1090847. doi: 10.3389/fgene.2023.1090847 (PMC9992804; doi:10.3389/fgene.2023.1090847)
Supplement: Supplementary file 4 [file Table3.XLS]

gene	conMean	treatMean	logFC	pValue	fdr
hsa-miR-1296-5p	3.25749794346154	2.69882133457143	-0.271434796278156	2.23458611602919e-06	3.58999080935837e-06
hsa-miR-33b-5p	0.728540786730769	2.37896616628571	1.70725310615799	1.6000782552498e-16	5.40716100049932e-16
hsa-miR-1258	2.43087950355769	0.422652098714286	-2.52393586321468	1.30714727537977e-23	1.42333814430242e-22
hsa-miR-24-3p	10.2783513250962	10.5669075141429	0.0399443518481255	0.00239073448116581	0.00308278919939802
hsa-miR-502-3p	2.74904616673077	3.20221107857143	0.220137273126483	1.41391087223638e-06	2.3890218186063e-06
hsa-miR-744-3p	3.73522807701923	4.45708442085714	0.254903948838489	2.55939440149021e-06	4.04549437654904e-06
hsa-miR-320b	2.18083847048077	2.83730149842857	0.379636546031186	5.85739295918936e-06	8.6973410606145e-06
hsa-miR-101-3p	13.4639070769231	12.7176614598571	-0.0822637144813063	4.12207975488685e-06	6.31193462467049e-06
hsa-miR-145-5p	12.5554558752885	9.68378771557143	-0.374671053720783	1.96414654007203e-26	4.81215902317647e-25
hsa-miR-143-3p	16.4324151700962	14.6241352374286	-0.168193220404042	3.43207154625152e-18	1.40142921471937e-17
hsa-miR-369-3p	2.54571937557692	2.187831079	-0.218572041295069	0.00989292655243075	0.0118232536846124
hsa-miR-181b-5p	7.10882316605769	8.49024714928571	0.256195803047613	4.97084946055698e-15	1.52232264729557e-14
hsa-miR-34a-5p	6.84517177980769	6.50318451885714	-0.0739403875829709	0.00259288125559949	0.00330003068894481
hsa-miR-191-5p	8.83972114115385	9.39069248657143	0.0872306898185546	4.00219622360607e-06	6.22563857005389e-06
hsa-miR-5683	5.09173313932692	2.43398334485714	-1.06483751265879	1.00722472691105e-18	4.29165318422969e-18
hsa-miR-106b-5p	6.59878474278846	8.30757355328571	0.332226804507415	6.14524107726631e-24	7.52792031965123e-23
hsa-miR-503-5p	1.71149612884615	3.694244776	1.11002143145504	5.95366292912513e-19	2.65208621388301e-18
hsa-miR-214-5p	4.46288620173077	4.31844937042857	-0.047463644516609	0.0296727322709871	0.0342109148536087
hsa-miR-193a-5p	9.75783365625	8.151192588	-0.259549736362233	3.11673450118617e-20	2.03626654077496e-19
hsa-miR-1269a	0.548467777884615	2.13498818628571	1.96074931601765	0.0309405201073866	0.0352578019828359
hsa-miR-135a-5p	1.37049310317308	0.697904899428571	-0.973592703065653	2.03692259706342e-05	2.93556491929728e-05
hsa-miR-130b-5p	2.42131728471154	4.35147471928571	0.845712274993402	3.12120208993301e-25	6.1175560962687e-24
hsa-miR-485-3p	2.75098646798077	1.761200648	-0.643389762898794	2.5764947222129e-12	6.47426878915036e-12
hsa-miR-3614-5p	0.933383469519231	1.441948166	0.627477482552143	0.00309893837115747	0.00384425266295484
hsa-miR-493-3p	0.939396419807692	1.64925350728571	0.812007172564152	7.96411596762783e-07	1.36926906110093e-06
hsa-miR-501-5p	1.15224236432692	1.85031255128571	0.683324781372512	5.69857862744233e-08	1.09502099115558e-07
hsa-miR-1306-5p	2.79490071144231	3.54765973242857	0.344070610318528	1.6289217156172e-07	2.95619126167566e-07
hsa-miR-98-3p	0.621329324134615	1.56284490342857	1.33074456238434	3.22930505700692e-14	9.30799692901995e-14
hsa-miR-326	4.29480847461538	2.54681080771429	-0.753902004743571	4.18060256708823e-17	1.51740389472091e-16
hsa-miR-181b-3p	2.45310127586538	4.63398849442857	0.91764766564671	1.86062080313438e-24	2.60486912438813e-23
hsa-miR-148b-5p	0.600459785384615	1.80685301242857	1.58933961506079	6.50014321427125e-21	4.90010796152756e-20
hsa-miR-23b-3p	9.71130016576923	9.34568548614286	-0.0553639726358353	7.00923483479083e-05	9.54034741402085e-05
hsa-miR-3615	1.08904812980769	1.85055450485714	0.764889913853819	2.73148536141583e-05	3.87950094809785e-05
hsa-miR-944	1.89273183153846	0.850569567428571	-1.15396887700843	2.62511238196187e-10	5.98281426586659e-10
hsa-miR-942-5p	2.21313270048077	2.99667745957143	0.437273852664968	3.05726107928414e-08	6.11452215856828e-08
hsa-miR-93-3p	2.99384533913462	4.22336655171429	0.496393771767162	3.61668446859366e-15	1.14333896103929e-14
hsa-miR-1307-3p	8.99259896096154	10.036990893	0.15851677567163	9.04126082625344e-12	2.16108185603131e-11
hsa-miR-452-5p	7.03361122182692	5.765812338	-0.286741711485526	1.82952674250924e-07	3.25988401392555e-07
hsa-miR-134-5p	9.17285613740385	7.734902782	-0.245987854468974	4.26693303724096e-20	2.45976139793891e-19
hsa-miR-126-3p	12.2776172493269	11.1582474307143	-0.137920151937942	1.04208103198669e-12	2.68747213512357e-12
hsa-miR-34b-5p	0.349052444615385	0.618001352571429	0.824166180122965	0.0245731323599051	0.0286686544198893
hsa-miR-339-3p	2.87303017951923	3.24077926657143	0.173767612656708	0.00021580655939878	0.000285797875960547
hsa-miR-106a-5p	3.22927715423077	4.606317091	0.512402460965205	6.7783797309347e-08	1.27746387236846e-07
hsa-miR-758-5p	3.94314570576923	2.30443942157143	-0.774931178375246	1.11858978573111e-19	6.09009994453604e-19
hsa-miR-6511b-3p	2.34139279182692	1.83639428842857	-0.350491131047327	4.15414983355459e-05	5.73389695335704e-05
hsa-miR-937-3p	0.562200052307692	2.55032219685714	2.18152402949171	7.25505572302673e-22	6.46359509869654e-21
hsa-miR-642a-5p	1.97406098673077	1.492252207	-0.403675173674041	0.00332846319285693	0.00407736741124974
hsa-let-7b-5p	15.0390145659615	13.8722904277143	-0.116504029283817	2.42387271976432e-16	7.91798421789678e-16
hsa-miR-516a-5p	0.434832990961538	1.70331470485714	1.96981170483687	0.000138327340038455	0.000185699716763953
hsa-miR-30a-5p	15.4838788239423	14.2032742892857	-0.124543368909254	2.93218436914675e-10	6.53077427673594e-10
hsa-miR-191-3p	1.24584848019231	2.07489633914286	0.735910643096652	3.34883935088246e-09	6.98268630609534e-09
hsa-miR-320d	0.536468634423077	0.939135179142857	0.807839010629861	0.00289450767334626	0.00363668912805043
hsa-miR-4772-3p	1.97769099115385	2.19569066457143	0.150857790968936	0.0370282393446519	0.0417099707560447
hsa-miR-133b	0.860098950673077	0.157129345	-2.45255000605672	5.43193891369298e-08	1.06466002708382e-07
hsa-miR-194-5p	6.94629736009615	7.206990085	0.0531526890088427	0.00904790604445817	0.0109468492883568
hsa-miR-483-3p	3.31520316221154	1.32504940714286	-1.32305112977796	1.55400370170775e-16	5.40716100049932e-16
hsa-miR-491-5p	2.51623260826923	1.59778973757143	-0.655187727402102	1.41500561461928e-13	3.85195972868582e-13
hsa-miR-423-3p	6.19185366240385	6.59313517742857	0.0905932854969826	9.41485641371471e-06	1.377098400812e-05
hsa-miR-145-3p	6.46266149653846	4.404253606	-0.553230882979752	7.17596667562716e-25	1.1720745570191e-23
hsa-miR-550a-3p	1.48826856346154	1.67089013114286	0.166981983064937	0.0420202464179076	0.0467952744199426
hsa-miR-138-5p	0.375644895384615	1.19610761928571	1.67090579844549	3.29930632833959e-05	4.61902885967543e-05
hsa-let-7f-1-3p	1.41393913615385	1.927415419	0.446947531748575	6.17307089616237e-07	1.08028740682841e-06
hsa-miR-139-5p	8.17334241528846	4.39345626442857	-0.895569843869134	1.45083329029556e-28	1.42181662448965e-26
hsa-miR-365b-3p	7.69209966644231	5.71066027628571	-0.429719893686577	4.40208751057589e-19	2.05430750493542e-18
hsa-miR-27b-5p	2.86033718798077	3.42499220228571	0.259915475791784	4.56936031544159e-06	6.88918939866578e-06
hsa-miR-101-5p	3.57993825365385	2.46607855628571	-0.537715947127943	1.86573765296519e-13	4.94168351325915e-13
hsa-miR-155-5p	7.13449861490385	8.811434971	0.304564939673986	1.62071169245012e-17	6.10883637923507e-17
hsa-miR-3127-5p	2.22648517913462	2.94188352442857	0.401972119946545	1.53308674491032e-08	3.1300521041919e-08
hsa-miR-206	1.12952320798077	0.695957864857143	-0.698642044435632	0.000352357548681759	0.000460413863610832
hsa-miR-345-5p	3.27667695875	4.69338902514286	0.51839659990436	7.04758955901491e-14	1.97332507652417e-13
hsa-miR-1-3p	3.74222934173077	1.48375971385714	-1.33464050163375	1.95684471420697e-19	1.00931990522254e-18
hsa-miR-142-3p	9.09603353913461	11.3768756134286	0.322794931481631	2.52335950513947e-19	1.23644615751834e-18
hsa-miR-370-5p	3.14750098413462	1.51295560728571	-1.05683717200734	3.59381763470508e-20	2.20121330125686e-19
hsa-miR-16-2-3p	2.66030448134615	3.59346692671429	0.433785031175241	4.26492186508264e-10	9.28805206173553e-10
hsa-miR-135b-5p	2.01823219932692	5.42217347757143	1.42577910436457	2.06373311207967e-20	1.44461317845577e-19
hsa-miR-10b-5p	17.9667089798077	14.8406126237143	-0.275775521978434	1.36744581889812e-27	6.70048451260079e-26
hsa-miR-17-3p	6.80854768663462	8.28141392928571	0.282530014077969	4.74406334592785e-18	1.85967283160372e-17
hsa-miR-1301-3p	2.12104480278846	4.28455609742857	1.01437064606783	2.5035622456746e-27	8.17830333587036e-26
hsa-miR-576-5p	3.46227827557692	4.13153639	0.2549566909988	1.6289217156172e-07	2.95619126167566e-07
hsa-miR-141-3p	6.89386982375	9.93816573585714	0.527665544790948	9.5699864619965e-23	9.37858673275657e-22
hsa-miR-501-3p	5.11255585240385	5.743973136	0.16800430288972	1.94956398954805e-06	3.18428784959515e-06
hsa-miR-7-5p	0.244716707788462	1.47383428457143	2.59038981091356	1.03219202877668e-14	3.06529754000347e-14
hsa-miR-15a-5p	6.22058016875	6.95138778571429	0.160251887385749	1.07234696836437e-11	2.50214292618353e-11
hsa-miR-500b-5p	1.61571758125	2.43561232985714	0.592109476675608	2.14784055870483e-09	4.57583423376246e-09
hsa-miR-19b-1-5p	2.24941809105769	3.43412588828571	0.610391092212183	3.73596571339594e-12	9.15311599782005e-12
hsa-miR-183-5p	10.8768488396154	13.3953691634286	0.300473690849004	1.26651406004183e-21	1.03431981570083e-20
hsa-miR-181d-5p	3.73465615615385	4.58672503642857	0.296489001283477	1.57442003817606e-06	2.61513836849583e-06
hsa-miR-219a-1-3p	1.05565431375	1.333238251	0.336797129697444	0.0245407994184472	0.0286686544198893
